# Supplementary material for: Bis(N,N-di­ethyl­dithio­carbamato-κ2 S,S′)(3-hy­droxy­pyridine-κN)zinc and bis­[N-(2-hy­droxy­eth­yl)-N-methyldithio­carbamato-κ2 S,S′](3-hy­droxy­pyridine-κN)zinc: crystal structures and Hirshfeld surface analysis
Source: Acta Crystallogr E Crystallogr Commun. 2016 Nov 1;72(Pt 12):1700–9. doi: 10.1107/S205698901601728X (PMC5137590; doi:10.1107/S205698901601728X)
Supplement: Supplementary file 2 [file e-72-01700-Isup2.hkl]

data_I                                                                          
_shelx_title '  1'                                                              
_shelx_refln_list_code          4                                               
_shelx_F_calc_maximum      457.86                                               
_exptl_crystal_F_000      1904.00                                               
_reflns_d_resolution_high  0.7696                                               
                                                                                
loop_                                                                           
 _space_group_symop_operation_xyz                                               
 'x, y, z'                                                                      
 '-x, y+1/2, -z+1/2'                                                            
 '-x, -y, -z'                                                                   
 'x, -y-1/2, z-1/2'                                                             
                                                                                
_cell_length_a    10.0320                                                       
_cell_length_b    31.9550                                                       
_cell_length_c    13.2330                                                       
_cell_angle_alpha  90.000                                                       
_cell_angle_beta  105.920                                                       
_cell_angle_gamma  90.000                                                       
                                                                                
_shelx_F_squared_multiplier     1.000                                           
                                                                                
loop_                                                                           
 _refln_index_h                                                                 
 _refln_index_k                                                                 
 _refln_index_l                                                                 
 _refln_F_squared_calc                                                          
 _refln_F_squared_meas                                                          
 _refln_F_squared_sigma                                                         
 _refln_observed_status                                                         
   2   0   0       2330.38       2435.64        35.84 o                         
   3   0   0         55.45         82.81        11.35 o                         
   4   0   0      42586.00      45272.30       563.55 o                         
   5   0   0       1453.80       1258.05        44.39 o                         
   6   0   0      12078.26      12668.53       361.58 o                         
   7   0   0          8.98         29.64        37.09 o                         
   8   0   0        148.52        180.46        51.15 o                         
   9   0   0       2986.25       3232.09        91.02 o                         
  10   0   0       1311.05       1534.38       131.70 o                         
  11   0   0        928.63       1004.54        92.99 o                         
  12   0   0        130.82         79.58        28.98 o                         
   2   1   0       1512.74       1566.71        21.10 o                         
   3   1   0        967.89       1045.88        17.14 o                         
   4   1   0      13477.85      13589.56       179.46 o                         
   5   1   0       1781.80       1740.67        33.43 o                         
   6   1   0       2321.58       2005.14        95.95 o                         
   7   1   0        713.06        713.90        52.40 o                         
   8   1   0       2247.47       2292.97        71.94 o                         
   9   1   0         11.48         29.23        15.71 o                         
  10   1   0       2279.14       2340.42       168.58 o                         
  11   1   0        777.88        896.96        73.96 o                         
  12   1   0       1154.59       1209.41        81.76 o                         
   1   2   0       9178.68       8756.90       237.67 o                         
   2   2   0          5.63         20.38         3.13 o                         
   3   2   0       8432.49       9210.85        74.47 o                         
   4   2   0       2429.45       2258.07        34.65 o                         
   5   2   0      30718.64      31957.35       305.83 o                         
   6   2   0       9608.22       9440.56       145.38 o                         
   7   2   0       3069.57       3163.26       124.44 o                         
   8   2   0       1790.30       1770.39        86.14 o                         
   9   2   0       1161.36       1115.02        48.47 o                         
  10   2   0         10.73         23.17        11.13 o                         
  11   2   0        512.99        531.29        60.23 o                         
  12   2   0        859.57        807.62        64.23 o                         
   1   3   0       4360.78       4696.77       112.70 o                         
   2   3   0         35.56         46.10         9.20 o                         
   3   3   0       7644.65       8323.10        71.15 o                         
   4   3   0        594.13        482.66        21.25 o                         
   5   3   0       1059.57       1077.04        34.41 o                         
   6   3   0       3120.07       2987.55        90.21 o                         
   7   3   0       3635.75       3585.57       148.76 o                         
   8   3   0         67.63         63.58        19.88 o                         
   9   3   0       2072.08       2150.91        49.16 o                         
  10   3   0        265.57        301.82        27.51 o                         
  11   3   0       2715.45       3002.91        73.55 o                         
  12   3   0        363.79        312.28        39.98 o                         
   1   4   0       3779.15       3919.73       128.50 o                         
   2   4   0      46032.45      47740.09       278.57 o                         
   3   4   0          5.48          4.10         9.96 o                         
   4   4   0      12856.77      13425.05       423.62 o                         
   5   4   0       1173.56       1040.28        46.98 o                         
   6   4   0       2064.54       1817.81        54.85 o                         
   7   4   0         19.92         23.13         8.24 o                         
   8   4   0       6022.28       5594.44       294.77 o                         
   9   4   0       1557.92       1429.24        75.14 o                         
  10   4   0        144.41        139.47        20.36 o                         
  11   4   0        559.12        483.00        61.35 o                         
  12   4   0        296.38        316.26        41.25 o                         
   2   5   0       3018.69       3064.57        94.79 o                         
   3   5   0      24025.86      26633.36       223.38 o                         
   4   5   0       7362.14       7432.66       130.17 o                         
   5   5   0      11743.09      12562.19       229.32 o                         
   6   5   0         12.18         24.03         5.93 o                         
   7   5   0       1647.20       1466.63        64.35 o                         
   8   5   0       8958.99       8771.34       359.25 o                         
   9   5   0       1070.72       1174.45        70.80 o                         
  10   5   0        102.30         83.81        20.57 o                         
  11   5   0         85.63         54.99        38.71 o                         
  12   5   0       5026.74       6324.71       276.38 o                         
   0   6   0       2385.37       2167.76        39.81 o                         
   1   6   0      72947.02      76510.72       705.04 o                         
   2   6   0       6259.91       6256.69       192.15 o                         
   3   6   0       5280.81       4747.24       101.00 o                         
   4   6   0        783.84        674.52        31.44 o                         
   5   6   0       7046.89       7757.40       177.58 o                         
   6   6   0      22440.29      22975.07       177.50 o                         
   7   6   0       4507.81       4530.29       121.17 o                         
   8   6   0       6886.06       6546.57       347.05 o                         
   9   6   0        443.48        407.35        61.60 o                         
  10   6   0       1581.59       1637.99        67.09 o                         
  11   6   0        337.49        422.94        39.37 o                         
  12   6   0        279.50         24.87        23.14 o                         
   1   7   0          5.42       -163.49       110.29 o                         
   2   7   0      67731.88      70429.39       657.37 o                         
   3   7   0        114.91         89.16        10.88 o                         
   4   7   0        944.53        859.16        41.48 o                         
   5   7   0        661.88        684.12        37.55 o                         
   6   7   0         12.70         27.38        11.34 o                         
   7   7   0       9784.93       9911.42       228.62 o                         
   8   7   0      12413.85      12455.37       775.95 o                         
   9   7   0       1089.81       1127.96        53.28 o                         
  10   7   0         19.19         15.82         6.95 o                         
  11   7   0       2753.23       2760.73       218.29 o                         
  12   7   0        241.04        155.79        83.04 o                         
   0   8   0      28700.98      29850.04       229.09 o                         
   1   8   0      11552.14      12272.72       185.74 o                         
   2   8   0      20333.13      22489.44       335.81 o                         
   3   8   0        863.44        905.65        34.78 o                         
   4   8   0       8272.40       8080.31       115.18 o                         
   5   8   0        788.89        729.57        30.05 o                         
   6   8   0        790.25        786.23        39.41 o                         
   7   8   0       2082.70       1703.05        99.66 o                         
   8   8   0       3887.63       3768.37       178.42 o                         
   9   8   0        210.25        176.55        21.72 o                         
  10   8   0        796.67        798.02        58.52 o                         
  11   8   0        196.06        143.62        26.36 o                         
  12   8   0        705.43        575.94       104.56 o                         
   1   9   0      26747.67      27365.59       565.42 o                         
   2   9   0       4743.08       5721.01       223.62 o                         
   3   9   0       3034.70       2656.70        53.58 o                         
   4   9   0       2765.43       2439.91        75.34 o                         
   5   9   0          1.85         27.63         6.12 o                         
   6   9   0       2050.42       2113.50        63.91 o                         
   7   9   0       3665.47       3496.49       117.99 o                         
   8   9   0       3179.58       3031.67       103.67 o                         
   9   9   0        102.55         76.85        10.62 o                         
  10   9   0         78.38         61.97        17.00 o                         
  11   9   0         31.54         16.74         9.36 o                         
  12   9   0       2039.18       2693.12       268.17 o                         
   0  10   0      29234.29      33253.74       252.31 o                         
   1  10   0       8882.88       8197.19       204.26 o                         
   2  10   0      24451.80      23465.53      1467.67 o                         
   3  10   0       2505.27       2463.15        98.76 o                         
   4  10   0       1978.35       1431.01        83.69 o                         
   5  10   0        225.96        379.68        36.41 o                         
   6  10   0       2178.00       1915.82        72.68 o                         
   7  10   0      10909.83      11918.01       257.15 o                         
   8  10   0       2111.25       2103.28        68.13 o                         
   9  10   0         12.09         21.45         5.79 o                         
  10  10   0          9.57          9.43         7.62 o                         
  11  10   0       2138.43       2116.94       133.05 o                         
  12  10   0         33.38         88.67        31.79 o                         
   1  11   0       1252.56       1099.74        43.32 o                         
   2  11   0       2006.35       1285.01       152.90 o                         
   3  11   0        420.28        583.91        70.93 o                         
   4  11   0       5464.73       5967.66       113.51 o                         
   5  11   0       3061.62       3132.17        96.98 o                         
   6  11   0       4067.72       4230.73       153.68 o                         
   7  11   0         64.70         95.96        16.63 o                         
   8  11   0       2728.14       2732.90        79.35 o                         
   9  11   0         14.63         23.75         7.08 o                         
  10  11   0        452.41        275.67        80.40 o                         
  11  11   0        104.21        110.50        21.66 o                         
  12  11   0        954.74       1195.72       108.13 o                         
   0  12   0        887.31        728.28        42.43 o                         
   1  12   0      11858.61      12435.10       324.83 o                         
   2  12   0       4317.64       3892.91       199.20 o                         
   3  12   0      14708.45      14749.97      2349.91 o                         
   4  12   0       2070.02       1641.02        78.29 o                         
   5  12   0       5525.67       5495.47       177.18 o                         
   6  12   0       1796.19       1683.50        89.62 o                         
   7  12   0       6954.43       7841.57       190.77 o                         
   8  12   0        687.76        637.61        38.54 o                         
   9  12   0        556.22        519.46        33.04 o                         
  10  12   0       3117.78       3235.88       193.87 o                         
  11  12   0        429.53        458.56       119.27 o                         
  12  12   0         29.11         10.81        17.08 o                         
   2  13   0       7225.50       7121.94       142.97 o                         
   3  13   0       6199.44       5697.52       857.05 o                         
   4  13   0         98.27         25.08        16.70 o                         
   5  13   0       1316.82       1113.46        55.52 o                         
   6  13   0       5411.08       5624.81       136.93 o                         
   7  13   0       5991.78       5985.20       296.89 o                         
   8  13   0        609.11        662.61        43.33 o                         
   9  13   0        362.07        365.90        36.33 o                         
  10  13   0        226.40        206.68        27.97 o                         
  11  13   0        479.20        354.19        43.43 o                         
   0  14   0       1797.07       1587.99        49.67 o                         
   1  14   0       1074.83       1257.35       133.43 o                         
   2  14   0       7082.05       7378.01       176.47 o                         
   3  14   0         66.97         60.90        13.85 o                         
   4  14   0         51.29         43.67        21.87 o                         
   5  14   0        589.70        508.88        73.65 o                         
   6  14   0       4562.73       4577.81       107.60 o                         
   7  14   0       8535.04       8690.16       191.24 o                         
   8  14   0        737.62        693.51        44.45 o                         
   9  14   0        382.59        297.07        24.91 o                         
  10  14   0        371.79        367.53        44.06 o                         
  11  14   0       1699.14       1672.93       147.38 o                         
   1  15   0      28024.34      29756.40       344.72 o                         
   2  15   0        697.08        582.28       146.41 o                         
   3  15   0         70.67         45.60        10.60 o                         
   4  15   0        897.26        849.51        39.74 o                         
   5  15   0       8483.76       8061.91       189.13 o                         
   6  15   0        689.59        718.59        48.26 o                         
   7  15   0       1475.98       1371.25       100.49 o                         
   8  15   0        356.95        316.72        46.74 o                         
   9  15   0       1491.71       1571.95        38.67 o                         
  10  15   0        650.91        475.72        47.48 o                         
  11  15   0         80.67         46.70        50.50 o                         
   0  16   0        538.29        673.42        57.91 o                         
   1  16   0        904.12        373.49        78.72 o                         
   2  16   0        577.81        599.91        58.61 o                         
   3  16   0       1877.65       1746.87        69.32 o                         
   4  16   0        164.96        158.74        16.97 o                         
   5  16   0        120.00        102.54        17.24 o                         
   6  16   0       3355.82       2856.61       461.72 o                         
   7  16   0        848.36        766.96        47.79 o                         
   8  16   0       1422.98       1152.26       179.68 o                         
   9  16   0       2085.46       2023.36        73.39 o                         
  10  16   0       1647.60       1499.70        92.19 o                         
  11  16   0        398.55        403.37       115.70 o                         
   1  17   0       5396.52       4650.08       248.70 o                         
   3  17   0         13.34         14.93         8.76 o                         
   4  17   0         39.09         41.93         9.65 o                         
   5  17   0       5937.13       6038.88       235.42 o                         
   6  17   0       8533.10       8717.94       180.84 o                         
   7  17   0       2723.93       2734.73       106.16 o                         
   8  17   0        357.23        395.03        32.11 o                         
   9  17   0        818.38        826.31       112.78 o                         
  10  17   0        558.76        522.95        31.09 o                         
  11  17   0        212.19        109.04        40.55 o                         
   0  18   0       7339.13       7928.73       237.12 o                         
   2  18   0      16329.37      15562.80       214.53 o                         
   3  18   0       2959.21       2948.74       376.51 o                         
   4  18   0         23.63         21.37        13.11 o                         
   5  18   0        121.85         93.55       126.95 o                         
   6  18   0       2424.38       2480.23        99.14 o                         
   7  18   0        412.33        379.43        44.53 o                         
   8  18   0        322.90        314.16        40.60 o                         
   9  18   0        164.87        118.08        34.60 o                         
  10  18   0         45.07         34.59        12.47 o                         
  11  18   0       1823.01       1548.01        64.66 o                         
   1  19   0      49405.55      46641.34       694.85 o                         
   2  19   0       3910.67       2459.58       284.71 o                         
   4  19   0         56.43         48.37        12.60 o                         
   5  19   0      18583.12      19716.29       330.54 o                         
   6  19   0         19.71          8.26        11.92 o                         
   7  19   0        686.35        674.51        41.40 o                         
   8  19   0        571.52        541.43        31.64 o                         
   9  19   0         71.87         78.97        19.43 o                         
  10  19   0       1622.57       1423.90        28.90 o                         
  11  19   0         27.04         17.09         8.67 o                         
   0  20   0       5145.11       5324.01       307.85 o                         
   1  20   0        710.60        555.15        65.10 o                         
   2  20   0      13714.12      12186.07       273.29 o                         
   3  20   0       7585.58       8088.22       336.72 o                         
   4  20   0         61.54         47.90        30.81 o                         
   5  20   0       4912.67       4289.70       168.32 o                         
   6  20   0          7.81         37.51        92.56 o                         
   7  20   0         19.75         28.53        14.89 o                         
   8  20   0        413.06        437.94        31.15 o                         
   9  20   0        345.91        377.82        46.93 o                         
  10  20   0          5.05         17.36         8.55 o                         
   1  21   0       1991.87       1992.47       101.12 o                         
   2  21   0      15313.96      14176.23       214.32 o                         
   3  21   0          4.73         29.63        20.11 o                         
   4  21   0       2205.05       2151.60       193.77 o                         
   5  21   0       3208.41       2929.66       449.39 o                         
   6  21   0       9090.67       9412.40       233.67 o                         
   7  21   0       4165.57       4148.52       112.48 o                         
   8  21   0         80.36        104.77        16.70 o                         
   9  21   0         14.47         35.61        20.22 o                         
  10  21   0         15.19         25.66        23.36 o                         
   0  22   0      12531.31      12862.43       414.36 o                         
   2  22   0       1633.17        626.51        58.39 o                         
   3  22   0       4494.64       4694.50       111.08 o                         
   4  22   0       4102.82       4336.71       216.91 o                         
   5  22   0         53.29        198.53        60.12 o                         
   6  22   0       3398.11       2785.46       116.13 o                         
   7  22   0        289.09        296.99        38.28 o                         
   8  22   0         49.57         50.73         9.61 o                         
   9  22   0         43.19         83.45        22.06 o                         
  10  22   0       1360.07       1260.64       199.72 o                         
   1  23   0      24210.88      26093.10       502.20 o                         
   2  23   0       2156.91       1596.23        97.97 o                         
   3  23   0         66.88         32.40        15.30 o                         
   4  23   0        756.37        652.38        78.07 o                         
   5  23   0      11525.83      11880.81       379.97 o                         
   6  23   0        658.04        709.93        94.64 o                         
   7  23   0        450.51        441.55        27.43 o                         
   8  23   0        795.84        763.75        40.88 o                         
   9  23   0        494.11        496.48        48.32 o                         
  10  23   0        989.00        963.51       258.43 o                         
   0  24   0       1514.30       1328.09        69.96 o                         
   2  24   0       2979.35       2746.54       193.66 o                         
   3  24   0       1109.54        928.69        16.20 o                         
   4  24   0        362.61        284.49        33.48 o                         
   5  24   0      10333.33       9877.14       333.48 o                         
   6  24   0        192.78        138.19        41.52 o                         
   7  24   0        513.75        440.21        38.94 o                         
   8  24   0        812.71        816.86        50.77 o                         
   9  24   0         18.21         30.79        12.76 o                         
  10  24   0        353.51        330.61        72.34 o                         
   1  25   0       1744.90       1713.42        73.77 o                         
   2  25   0       1549.57       1286.11        24.87 o                         
   3  25   0       8804.37       9327.62       283.74 o                         
   4  25   0       1456.15       1600.28        84.17 o                         
   5  25   0       6498.68       5841.03       172.36 o                         
   6  25   0       8062.39       8357.48       525.41 o                         
   7  25   0       6132.00       6391.49       214.75 o                         
   8  25   0        201.91        165.99        24.61 o                         
   9  25   0        691.40        710.14       103.16 o                         
  10  25   0         35.15         33.91        13.98 o                         
   0  26   0       6753.79       7126.93       507.89 o                         
   2  26   0        399.79        314.21        86.40 o                         
   3  26   0       1215.34       1132.36        84.88 o                         
   4  26   0         61.48         74.80        20.94 o                         
   5  26   0       4836.11       4888.34       249.89 o                         
   6  26   0       2237.34       1394.89        43.90 o                         
   7  26   0       1711.24       1777.06       174.49 o                         
   8  26   0        298.01        273.64        25.91 o                         
   9  26   0         19.96         60.46        21.51 o                         
   2  27   0       1949.12       1992.19       153.95 o                         
   3  27   0        268.72        233.02        27.28 o                         
   4  27   0          4.54         37.91        30.98 o                         
   5  27   0        547.18        544.21        40.13 o                         
   6  27   0       3721.89       3707.82       141.44 o                         
   7  27   0        222.80        183.06        25.42 o                         
   8  27   0       1268.83       1564.88       179.28 o                         
   9  27   0        376.75        415.30        91.05 o                         
   0  28   0        546.30        533.53        56.75 o                         
   2  28   0        920.89        978.59        96.89 o                         
   3  28   0          5.64         76.52        24.30 o                         
   4  28   0       2258.89       2410.40       162.23 o                         
   5  28   0       3619.11       3730.16       187.50 o                         
   6  28   0        779.20        714.82        72.06 o                         
   7  28   0       1480.12       1320.53        76.14 o                         
   8  28   0        143.17        104.44        48.77 o                         
   9  28   0         21.42         45.59        21.52 o                         
   1  29   0        150.33        157.10        21.31 o                         
   2  29   0        614.44        620.78        40.35 o                         
   3  29   0       5420.12       3395.11       126.73 o                         
   4  29   0         21.15         63.97        16.80 o                         
   5  29   0       1406.33       1266.18        82.64 o                         
   6  29   0       2424.28       2651.09       247.94 o                         
   7  29   0       5650.81       5594.93       242.00 o                         
   8  29   0          8.43         43.09        17.84 o                         
   0  30   0        433.28        392.59        31.72 o                         
   1  30   0        488.60        504.16        44.07 o                         
   2  30   0        142.15        165.78        23.68 o                         
   3  30   0       1990.04       2062.28       129.76 o                         
   4  30   0        134.96        127.33        19.48 o                         
   5  30   0       1514.14       1442.63       152.90 o                         
   6  30   0        344.40        277.94        65.66 o                         
   7  30   0       3201.49       2821.71       149.87 o                         
   8  30   0         39.24         31.55        14.77 o                         
   1  31   0       2595.58       2515.13        88.88 o                         
   2  31   0        495.21        488.83        42.71 o                         
   3  31   0        232.90        265.77        31.02 o                         
   4  31   0        382.54        332.83        71.80 o                         
   5  31   0       1713.46       1707.33       183.28 o                         
   6  31   0        258.11        319.18        25.20 o                         
   7  31   0        180.07        126.66        21.90 o                         
   8  31   0        905.12        983.62        73.85 o                         
   0  32   0       1468.49       1533.06        93.43 o                         
   2  32   0        678.56        811.42        97.53 o                         
   3  32   0         25.05         39.48        11.32 o                         
   4  32   0       5629.40       6545.46       220.51 o                         
   5  32   0        488.15        379.97        55.36 o                         
   6  32   0        285.93        277.03        35.43 o                         
   7  32   0       1993.01       2087.37       176.69 o                         
   1  33   0         88.37        154.29        31.36 o                         
   3  33   0         77.44         63.11        26.60 o                         
   4  33   0        157.48        162.54        30.53 o                         
   5  33   0       1734.88       1914.70       121.89 o                         
   6  33   0        659.10        660.81        46.00 o                         
   7  33   0       1340.82       1340.34       149.44 o                         
   0  34   0       2125.01       2073.19        69.92 o                         
   1  34   0       4897.90       5105.96       136.89 o                         
   2  34   0        241.10        377.16        51.04 o                         
   3  34   0         28.88         25.08        15.29 o                         
   4  34   0        421.10        567.18        40.49 o                         
   5  34   0        925.00        943.52        50.12 o                         
   6  34   0         10.84         33.68        29.12 o                         
   7  34   0         97.17         53.70        17.82 o                         
   2  35   0       1069.68       1092.27        68.27 o                         
   3  35   0        533.08        558.11        35.00 o                         
   4  35   0       3705.77       3817.47      1834.34 o                         
   5  35   0        230.52        254.12        25.10 o                         
   6  35   0        293.26        269.72        38.84 o                         
   0  36   0        647.46        661.98        73.96 o                         
   1  36   0        491.53        532.11        61.09 o                         
   2  36   0        152.09        170.92        26.92 o                         
   3  36   0         30.38         65.03        14.91 o                         
   4  36   0       2220.48       2411.76       143.81 o                         
   5  36   0        546.32        562.05        45.62 o                         
   6  36   0        391.18        282.57        37.83 o                         
   1  37   0         74.98         59.72        14.25 o                         
   2  37   0        703.71        769.07        48.84 o                         
   3  37   0       1497.10       1594.82        90.96 o                         
   4  37   0        672.12        771.46       142.73 o                         
   5  37   0       1300.67       1423.46       141.00 o                         
   0  38   0       6502.88       7006.13       211.77 o                         
   1  38   0        121.95        139.34        25.62 o                         
   2  38   0        747.17        894.03       105.10 o                         
   3  38   0         56.98         64.86        18.46 o                         
   4  38   0        972.70        939.87        68.34 o                         
   5  38   0        107.00        101.42        25.08 o                         
   1  39   0        928.27       1266.22       119.16 o                         
   2  39   0       1202.12       1377.05       104.35 o                         
   3  39   0       1021.76       1223.34        91.57 o                         
   4  39   0       1169.98       1279.19       109.43 o                         
   0  40   0       1199.69       1251.71       128.68 o                         
   1  40   0       2322.92       2530.70       248.49 o                         
   2  40   0         78.60        131.40        30.60 o                         
   3  40   0         37.54        142.08        43.69 o                         
   1  41   0        153.47        229.24        56.44 o                         
 -12   1   1       2076.56       2300.01       103.21 o                         
 -11   1   1        572.20        505.98        77.30 o                         
 -10   1   1        447.24        494.55        26.34 o                         
  -9   1   1        680.44        693.88        47.78 o                         
  -8   1   1         46.18         52.55        11.53 o                         
  -7   1   1         35.68         64.30        10.63 o                         
  -6   1   1       6207.26       6266.07       121.77 o                         
  -5   1   1       4833.55       4671.47        91.47 o                         
  -4   1   1         13.49         31.85         5.39 o                         
  -3   1   1      16335.45      17597.97       157.47 o                         
  -2   1   1       2651.66       2994.35        39.68 o                         
   1   1   1       9510.54      10035.09        98.59 o                         
   2   1   1       4473.76       5157.24        80.51 o                         
   3   1   1      14013.26      13988.82       148.86 o                         
   4   1   1       8631.17       8855.20        82.96 o                         
   5   1   1      10873.54      11534.43       169.15 o                         
   6   1   1        327.21        292.28        29.08 o                         
   7   1   1       8924.74       9178.03       184.32 o                         
   8   1   1       8947.28       9390.92       177.56 o                         
   9   1   1        222.51        261.43        41.03 o                         
  10   1   1          6.66         22.07        15.79 o                         
  11   1   1       3646.96       4012.78       144.09 o                         
  12   1   1       1061.27       1215.67        82.00 o                         
 -12   2   1         33.62         27.27        14.38 o                         
 -11   2   1        646.08        670.66        42.14 o                         
 -10   2   1       2103.35       2201.62        68.51 o                         
  -9   2   1          1.39         28.60        10.19 o                         
  -8   2   1        355.11        415.25        26.99 o                         
  -7   2   1        923.57       1050.11        50.99 o                         
  -6   2   1        439.95        416.48        26.95 o                         
  -5   2   1       2868.55       2873.46        50.19 o                         
  -4   2   1        103.24        233.80        13.27 o                         
  -3   2   1       4609.18       3749.13       389.71 o                         
  -2   2   1       3255.51       3094.74        41.18 o                         
  -1   2   1        385.14        468.89        30.24 o                         
   1   2   1       1674.81       1624.57        34.08 o                         
   2   2   1        536.30        581.04        45.26 o                         
   3   2   1        189.02        267.22        17.98 o                         
   4   2   1          6.45         19.61         8.31 o                         
   5   2   1       5757.38       5538.69       252.83 o                         
   6   2   1       3392.84       3457.56        87.30 o                         
   7   2   1         89.81         83.19        22.70 o                         
   8   2   1       1364.64       1086.74       143.18 o                         
   9   2   1        102.67         90.95        31.03 o                         
  10   2   1         47.39         47.99        21.88 o                         
  11   2   1          9.49         12.11        19.90 o                         
  12   2   1         48.07         31.16        12.99 o                         
 -12   3   1       2585.32       2748.36       195.37 o                         
 -11   3   1        346.50        351.50        32.61 o                         
 -10   3   1       4084.68       4625.21        89.81 o                         
  -9   3   1         11.17         58.37        27.47 o                         
  -8   3   1        283.14        317.13        23.95 o                         
  -7   3   1       3036.48       3126.15        84.89 o                         
  -6   3   1        932.20       1093.85        25.40 o                         
  -5   3   1       2687.60       2588.68        47.04 o                         
  -4   3   1        608.22        654.94        29.12 o                         
  -3   3   1      38232.39      41458.39       548.23 o                         
  -2   3   1         34.94         50.18         6.03 o                         
  -1   3   1      22027.12      24562.58       134.81 o                         
   0   3   1       1503.86       1308.60        66.83 o                         
   1   3   1      33832.94      32832.76       427.33 o                         
   2   3   1       3948.99       3885.29        86.08 o                         
   3   3   1       2458.19       2564.76        44.90 o                         
   4   3   1       2846.98       2972.01        67.55 o                         
   5   3   1      16144.52      16957.57       195.68 o                         
   6   3   1       9300.80       9319.78       174.96 o                         
   7   3   1       7234.33       7169.06       150.89 o                         
   8   3   1       2175.92       2139.68       102.81 o                         
   9   3   1         45.11         32.46        13.40 o                         
  10   3   1         88.90        101.12        31.25 o                         
  11   3   1       1739.35       1846.73        89.69 o                         
  12   3   1         12.04         40.46        42.71 o                         
 -12   4   1        164.66        185.63        22.32 o                         
 -11   4   1        619.15        652.88        90.93 o                         
 -10   4   1          4.41          1.06        13.08 o                         
  -9   4   1      10610.12      11936.01       392.20 o                         
  -8   4   1        354.19        343.62        36.17 o                         
  -7   4   1       1024.81       1166.33        54.02 o                         
  -6   4   1       1835.46       1807.42        40.71 o                         
  -5   4   1        217.51        242.91        15.82 o                         
  -4   4   1       3488.22       3530.02        98.12 o                         
  -3   4   1       1420.53       1386.59        37.62 o                         
  -2   4   1      19352.75      19825.51       150.52 o                         
  -1   4   1      15251.57      16742.06       166.71 o                         
   0   4   1      10434.03      11642.66       123.16 o                         
   1   4   1       6011.34       6324.52       105.91 o                         
   2   4   1        205.47        236.74        17.54 o                         
   3   4   1      30140.66      32450.41       307.62 o                         
   4   4   1       3914.19       4130.09       158.15 o                         
   5   4   1       4065.22       3978.18       134.64 o                         
   6   4   1       2094.22       2173.49        65.40 o                         
   7   4   1       1405.99       1391.93        43.39 o                         
   8   4   1       1352.09       1252.44        51.42 o                         
   9   4   1       1041.83       1068.60        59.50 o                         
  10   4   1        732.59        708.82        68.12 o                         
  11   4   1        137.31        144.84        33.52 o                         
  12   4   1         17.07          9.15        13.84 o                         
 -12   5   1         50.08         40.03        20.33 o                         
 -11   5   1        380.36        343.83        34.74 o                         
 -10   5   1         80.36         60.85        17.12 o                         
  -9   5   1         10.54         22.10        13.57 o                         
  -8   5   1        402.13        470.50        34.43 o                         
  -7   5   1        272.63        270.26        18.34 o                         
  -6   5   1      12716.92      12951.37       157.53 o                         
  -5   5   1       5367.19       5502.99       121.93 o                         
  -4   5   1       7886.23       8192.68       265.06 o                         
  -3   5   1       2202.42       2256.56        39.08 o                         
  -2   5   1        220.60        452.28        48.76 o                         
  -1   5   1       4948.48       4644.15       125.33 o                         
   0   5   1       2200.44       2132.80        32.00 o                         
   1   5   1       2034.75       2136.25        34.17 o                         
   2   5   1      36598.00      38341.69       904.30 o                         
   3   5   1      21069.57      21775.77       161.38 o                         
   4   5   1      14999.60      15453.71       166.95 o                         
   5   5   1       8441.93       8622.35       218.25 o                         
   6   5   1      11203.34      11773.99       221.07 o                         
   7   5   1       5745.41       5342.85       154.42 o                         
   8   5   1        170.28        174.30        20.43 o                         
   9   5   1        364.79        290.23        36.58 o                         
  10   5   1        395.78        357.30        36.96 o                         
  11   5   1       1292.24       1439.13        91.54 o                         
  12   5   1        176.70        174.36        46.82 o                         
 -12   6   1        340.25        352.82        38.25 o                         
 -11   6   1        382.57        382.96        34.75 o                         
 -10   6   1       1476.58       1600.57        98.74 o                         
  -9   6   1       1232.94       1295.59        58.37 o                         
  -8   6   1       1158.00       1098.00        81.33 o                         
  -7   6   1       5620.58       5867.93       101.12 o                         
  -6   6   1       2216.99       2315.87        56.53 o                         
  -5   6   1      35213.72      38511.17       503.89 o                         
  -4   6   1      22417.63      24236.44       172.26 o                         
  -3   6   1       3267.14       3036.92        49.61 o                         
  -2   6   1        131.17        121.95        21.13 o                         
  -1   6   1      44127.96      45126.67       418.04 o                         
   0   6   1       3023.73       2833.78        45.81 o                         
   1   6   1      34232.41      36260.99       480.43 o                         
   2   6   1      14679.56      15044.28       196.74 o                         
   3   6   1        290.63        284.41        20.43 o                         
   4   6   1         25.08        126.84        46.60 o                         
   5   6   1       9914.61       9811.59       254.32 o                         
   6   6   1        218.54        242.76        27.76 o                         
   7   6   1       4815.18       4715.44       138.35 o                         
   8   6   1       1145.00        993.20        23.79 o                         
   9   6   1        821.25        726.65        40.45 o                         
  10   6   1          6.83          6.96         4.55 o                         
  11   6   1       1092.99       1258.81        69.36 o                         
  12   6   1        199.97        224.07        33.82 o                         
 -12   7   1       2216.70       2295.49        76.30 o                         
 -11   7   1        642.70        705.76       116.09 o                         
 -10   7   1        260.42        263.29        30.46 o                         
  -9   7   1        677.81        707.48        37.11 o                         
  -8   7   1        713.10        664.96        32.83 o                         
  -7   7   1        576.23        512.76        29.27 o                         
  -6   7   1       1365.93       1571.54        78.47 o                         
  -5   7   1      45390.37      49558.68       632.69 o                         
  -4   7   1       1149.60       1076.21        56.54 o                         
  -3   7   1       2985.56       2770.58        58.06 o                         
  -2   7   1         63.08         -3.68       112.67 o                         
  -1   7   1      67607.64      67816.04       633.14 o                         
   0   7   1        715.75        634.62        28.06 o                         
   2   7   1       5055.76       5439.54       104.61 o                         
   3   7   1       2855.03       3102.66        64.35 o                         
   4   7   1       3868.06       3821.44        96.58 o                         
   5   7   1        895.58        802.55        45.10 o                         
   6   7   1        516.16        585.77        40.11 o                         
   7   7   1        115.98        115.97        21.98 o                         
   8   7   1       4601.98       4356.19       133.05 o                         
   9   7   1        257.85        247.35        30.66 o                         
  10   7   1         46.67         64.06        14.40 o                         
  11   7   1        132.67        112.68        22.56 o                         
  12   7   1        557.93        570.02        91.91 o                         
 -12   8   1         22.91          7.95        10.70 o                         
 -11   8   1        381.19        342.31        30.58 o                         
 -10   8   1         53.54         65.00        14.69 o                         
  -9   8   1        390.25        345.38        52.21 o                         
  -8   8   1         59.71         90.25        14.67 o                         
  -7   8   1        326.34        366.83        25.53 o                         
  -6   8   1       1957.45       1862.69        61.66 o                         
  -5   8   1      11119.97      11072.89       482.46 o                         
  -4   8   1      23102.20      23872.23       175.93 o                         
  -3   8   1        229.84        185.74        16.89 o                         
  -2   8   1      23453.21      23296.88       417.17 o                         
  -1   8   1       5202.19       5504.52       119.79 o                         
   0   8   1      40634.64      43831.75       296.51 o                         
   1   8   1         29.94         16.34        11.11 o                         
   2   8   1       9060.50       9252.70       245.67 o                         
   3   8   1       2120.03       1729.97        38.57 o                         
   4   8   1        274.99        302.75        22.58 o                         
   5   8   1       1112.74       1148.33        54.49 o                         
   6   8   1       6156.61       6494.15       275.30 o                         
   7   8   1       9232.42       9826.62       233.31 o                         
   8   8   1       2613.35       2559.18        60.14 o                         
   9   8   1        916.44        812.66        52.07 o                         
  10   8   1       1094.50       1110.63       102.38 o                         
  11   8   1        991.19       1012.07        70.01 o                         
  12   8   1          1.02         42.18        33.52 o                         
 -12   9   1         64.08         56.23        23.57 o                         
 -11   9   1       1258.38       1294.07       103.54 o                         
 -10   9   1       1330.80       1405.45        48.44 o                         
  -9   9   1       1587.09       1632.36        77.17 o                         
  -8   9   1       4714.92       4806.85       111.24 o                         
  -7   9   1       6639.77       6383.24       206.55 o                         
  -6   9   1      27909.51      30747.62       532.84 o                         
  -5   9   1       3360.53       3286.55        93.86 o                         
  -4   9   1      13290.64      14276.51       363.23 o                         
  -3   9   1        902.76        799.31        69.64 o                         
  -1   9   1        223.52        121.62        18.52 o                         
   0   9   1       2351.97       2289.64        40.56 o                         
   1   9   1       5902.45       5617.18       108.55 o                         
   2   9   1      27281.93      28639.54       370.76 o                         
   3   9   1       5545.90       5507.20       123.16 o                         
   4   9   1         23.01         22.42         4.88 o                         
   5   9   1       8580.54       9056.06       209.25 o                         
   6   9   1       4482.45       4626.72       183.61 o                         
   7   9   1       9701.80      10154.76       218.30 o                         
   8   9   1        469.48        402.54        27.96 o                         
   9   9   1       1519.17       1553.54        51.34 o                         
  10   9   1         87.12         48.63        22.08 o                         
  11   9   1         65.48         42.79        15.22 o                         
  12   9   1        195.43        218.21        44.77 o                         
 -12  10   1          9.88         19.34        23.46 o                         
 -11  10   1         57.86         55.52        27.54 o                         
 -10  10   1       3540.69       3729.35        98.36 o                         
  -9  10   1       2084.98       1916.65        53.45 o                         
  -8  10   1       4159.76       3883.94        87.45 o                         
  -7  10   1      17399.56      18667.35       417.65 o                         
  -6  10   1       5119.81       5073.45       142.61 o                         
  -5  10   1      28951.11      30885.38       227.39 o                         
  -4  10   1       4267.95       4327.64       179.36 o                         
  -3  10   1      28856.57      30246.04       429.28 o                         
  -2  10   1       2950.04       2783.30       142.73 o                         
  -1  10   1      30384.38      31407.12       393.18 o                         
   0  10   1       1328.21       1314.91        36.30 o                         
   1  10   1      13608.09      13602.86       290.75 o                         
   2  10   1       2037.89       2148.57        55.34 o                         
   3  10   1      12554.87      13777.68       183.35 o                         
   4  10   1       2392.00       2604.93        69.07 o                         
   5  10   1       1658.41       1653.98        86.96 o                         
   6  10   1      14512.64      14364.39       351.43 o                         
   7  10   1       2601.74       2780.92       140.91 o                         
   8  10   1      12326.95      13185.31       275.91 o                         
   9  10   1         77.10         54.17         9.84 o                         
  10  10   1         30.14         18.03         6.87 o                         
  11  10   1        279.92        266.37        33.25 o                         
 -12  11   1       2603.46       2988.75       250.22 o                         
 -11  11   1        469.65        363.12        32.09 o                         
 -10  11   1         15.57         47.67        16.29 o                         
  -9  11   1        125.01         67.72        10.40 o                         
  -8  11   1        522.25        469.83        33.73 o                         
  -7  11   1      10965.63      11145.21       229.15 o                         
  -6  11   1         83.98         52.69         8.84 o                         
  -5  11   1          7.59         15.31         7.21 o                         
  -4  11   1       8502.62       8275.80       512.54 o                         
  -2  11   1        928.60        654.44        94.72 o                         
  -1  11   1        311.11        331.67        21.32 o                         
   0  11   1       1307.85       1228.92        31.58 o                         
   1  11   1      38032.87      37940.67       515.98 o                         
   2  11   1         30.71         23.78         6.46 o                         
   3  11   1        297.90        329.27        26.56 o                         
   4  11   1        728.31        680.43        47.23 o                         
   5  11   1          0.07         19.27        22.18 o                         
   6  11   1        487.29        516.44        38.25 o                         
   7  11   1      19136.16      19821.33      1077.42 o                         
   8  11   1       1419.88       1442.78        40.86 o                         
   9  11   1         42.89         36.77         7.51 o                         
  10  11   1       3527.61       3891.64       174.96 o                         
  11  11   1        529.15        464.95        53.00 o                         
 -12  12   1        339.92        303.63        62.72 o                         
 -11  12   1       1512.09       1726.42       132.57 o                         
 -10  12   1        113.67        119.03        20.77 o                         
  -9  12   1         25.28         44.98         9.41 o                         
  -8  12   1       1427.68       1300.08        46.03 o                         
  -7  12   1       1204.39       1098.19        40.64 o                         
  -6  12   1        352.53        403.48        22.30 o                         
  -5  12   1        471.01        290.01        57.74 o                         
  -4  12   1      10720.51       9926.94       754.76 o                         
  -3  12   1       1166.28       1098.83       109.65 o                         
  -2  12   1       3432.64       2946.38       271.41 o                         
  -1  12   1       1000.28        911.21        43.49 o                         
   0  12   1       6159.29       5428.73       103.00 o                         
   1  12   1       9638.28       8548.39       223.83 o                         
   2  12   1       8472.09       7721.84       156.04 o                         
   3  12   1        701.52        578.70        27.56 o                         
   4  12   1         11.16         17.57         3.97 o                         
   5  12   1          3.61         19.79        14.14 o                         
   6  12   1       1391.60       1363.42       143.49 o                         
   7  12   1       3587.25       3467.49       120.77 o                         
   8  12   1        877.37        907.47        33.71 o                         
   9  12   1       1503.87       1375.33        50.16 o                         
  10  12   1        135.75        100.74        17.70 o                         
  11  12   1       4871.09       5313.57       191.18 o                         
 -12  13   1        394.99        425.60        60.99 o                         
 -11  13   1       1268.91       1196.58       133.00 o                         
 -10  13   1       2903.63       2621.20       158.95 o                         
  -9  13   1       4823.64       5014.17        75.87 o                         
  -8  13   1       7500.05       7601.42       162.89 o                         
  -7  13   1       3203.05       2996.47        76.73 o                         
  -6  13   1      13009.40      14039.76       401.38 o                         
  -5  13   1         62.15         86.91        33.30 o                         
  -3  13   1       1732.56       2025.26        99.88 o                         
  -2  13   1      21581.61      22305.83       397.27 o                         
  -1  13   1       1611.49       1432.57        41.25 o                         
   0  13   1       2277.71       2197.64        74.32 o                         
   1  13   1        344.82        270.13        65.12 o                         
   2  13   1      20532.66      20125.20       151.32 o                         
   3  13   1        175.14        255.56        20.24 o                         
   4  13   1       2440.87       2257.01        63.96 o                         
   5  13   1       3212.28       3238.43        92.55 o                         
   6  13   1      22309.82      23008.98       983.09 o                         
   7  13   1       2094.29       2124.59        82.85 o                         
   8  13   1         38.66         29.07        15.37 o                         
   9  13   1         30.03         21.94         8.90 o                         
  10  13   1        123.26        131.68        23.75 o                         
  11  13   1        137.02        265.79        51.69 o                         
 -11  14   1        366.22        258.20        38.75 o                         
 -10  14   1       2460.44       2217.78       190.31 o                         
  -9  14   1        901.50        777.29        24.08 o                         
  -8  14   1       1089.57       1043.42        32.55 o                         
  -7  14   1       9266.96       8839.80       443.94 o                         
  -6  14   1       9172.44       8861.13       396.19 o                         
  -5  14   1      10848.87      11465.47       264.78 o                         
  -4  14   1        695.02        517.30        62.28 o                         
  -2  14   1        160.93        180.39        39.80 o                         
  -1  14   1       8064.62       8146.57       139.92 o                         
   0  14   1         52.09        -15.57        10.38 o                         
   1  14   1      20717.87      20475.47       389.92 o                         
   2  14   1       3423.43       3188.59       109.18 o                         
   3  14   1       6831.22       6487.79       123.41 o                         
   4  14   1        933.54        802.62        31.81 o                         
   5  14   1       3403.40       3552.84       119.15 o                         
   6  14   1      27240.47      27060.28       769.46 o                         
   7  14   1       2243.52       2186.54        74.45 o                         
   8  14   1       1318.89       1162.03        38.52 o                         
   9  14   1          6.81         11.99         5.93 o                         
  10  14   1         11.90         17.91         7.48 o                         
  11  14   1         18.25         49.31        39.36 o                         
 -11  15   1         73.04         56.73        33.85 o                         
 -10  15   1        715.97        680.02        42.21 o                         
  -9  15   1        155.49        142.06        17.74 o                         
  -8  15   1       3774.96       3407.72       104.07 o                         
  -7  15   1       7776.97       6239.82       272.49 o                         
  -6  15   1        294.55        271.89        32.96 o                         
  -4  15   1       3343.06       3309.03      1064.66 o                         
  -3  15   1       5827.53       5242.52       158.74 o                         
  -2  15   1        160.94         56.02        31.47 o                         
  -1  15   1      10252.84      11000.32       242.50 o                         
   1  15   1      35232.96      35400.06       476.81 o                         
   2  15   1       9174.20       8790.30       125.93 o                         
   3  15   1          5.14         10.92         5.93 o                         
   4  15   1       3574.24       3475.79       104.94 o                         
   5  15   1        545.46        509.70        39.21 o                         
   6  15   1        299.43        279.77        23.18 o                         
   7  15   1       1775.81       1743.56        71.75 o                         
   8  15   1       1038.55        905.67        50.27 o                         
   9  15   1        557.18        484.57        34.40 o                         
  10  15   1        884.48        866.17        44.70 o                         
  11  15   1        291.10        259.73        50.61 o                         
 -11  16   1       4943.20       5933.16       214.32 o                         
 -10  16   1        117.09        103.17        16.04 o                         
  -9  16   1        228.96        174.72        25.70 o                         
  -8  16   1       2059.76       1935.90        72.45 o                         
  -7  16   1       4764.80       4161.69       468.97 o                         
  -6  16   1       1618.45       1103.85       172.69 o                         
  -5  16   1          1.43          5.05        23.82 o                         
  -4  16   1       1190.59       1057.09        89.10 o                         
  -3  16   1          9.74         38.93        17.63 o                         
  -2  16   1       7595.32       7335.60       297.69 o                         
  -1  16   1        310.97        165.87        47.79 o                         
   0  16   1      41963.26      44160.19      1510.48 o                         
   1  16   1      20976.79      20694.38       224.47 o                         
   2  16   1       2001.66       1761.72        76.83 o                         
   3  16   1       1780.88       1679.84        47.29 o                         
   4  16   1        247.44        181.69        21.86 o                         
   5  16   1       4466.58       3985.04       173.82 o                         
   6  16   1       2658.68       2496.48       222.46 o                         
   7  16   1        173.73        126.51        18.82 o                         
   8  16   1        572.10        496.92        55.42 o                         
   9  16   1       1833.71       1859.17       220.37 o                         
  10  16   1        149.79        122.01        23.85 o                         
  11  16   1        490.97        504.32       385.81 o                         
 -11  17   1       1517.18       1523.07       270.44 o                         
 -10  17   1        217.87        159.15        21.50 o                         
  -9  17   1        488.28        444.53        36.90 o                         
  -8  17   1        261.40        265.89        29.58 o                         
  -7  17   1       3158.60       2816.30       172.36 o                         
  -6  17   1       3866.68       3728.01       127.15 o                         
  -5  17   1        614.87        707.61       112.24 o                         
  -4  17   1        665.65        734.21        70.07 o                         
  -3  17   1        587.92        552.33        47.79 o                         
  -2  17   1       1018.63        686.38        41.15 o                         
  -1  17   1      16471.26      17343.82       258.43 o                         
   0  17   1       4370.90       5275.51       202.42 o                         
   1  17   1      14714.24      14648.94       354.23 o                         
   2  17   1       8804.43       8110.69       172.85 o                         
   4  17   1        413.10        401.88        26.39 o                         
   5  17   1       2627.04       2299.30       172.14 o                         
   6  17   1      15152.43      14667.10       524.02 o                         
   7  17   1        563.05        458.02        41.04 o                         
   8  17   1         17.80         14.96        20.98 o                         
   9  17   1          9.73         31.87        13.98 o                         
  10  17   1          5.02          3.11        14.10 o                         
  11  17   1         90.43         40.87        22.71 o                         
 -11  18   1       1479.27       1204.62        83.64 o                         
 -10  18   1       1089.25       1039.87        46.76 o                         
  -9  18   1       1114.10       1196.48        66.14 o                         
  -8  18   1         28.89         13.41         7.08 o                         
  -7  18   1       1416.75       1297.38       106.20 o                         
  -6  18   1       5831.19       6089.01       182.82 o                         
  -5  18   1       4764.20       5040.96       184.31 o                         
  -4  18   1          4.12          6.19        17.63 o                         
  -2  18   1       7185.33       7463.70       386.35 o                         
  -1  18   1       3824.95       2999.56       157.01 o                         
   0  18   1         15.00         -6.85        22.32 o                         
   1  18   1        488.06        530.89        29.67 o                         
   2  18   1       9437.97       9356.85       310.85 o                         
   3  18   1       5053.68       4808.45       131.43 o                         
   4  18   1        772.90        679.97        44.78 o                         
   5  18   1       1510.63       1213.73       146.38 o                         
   6  18   1       9997.36       9850.88       509.91 o                         
   7  18   1        648.05        593.99        56.30 o                         
   8  18   1       1683.04       1583.59       144.57 o                         
   9  18   1         35.46         29.27        16.22 o                         
  10  18   1        314.68        220.86        26.47 o                         
  11  18   1         75.95         70.29        32.44 o                         
 -11  19   1        655.64        705.23        73.96 o                         
 -10  19   1         10.96         27.01        14.12 o                         
  -9  19   1        815.39        840.06        68.53 o                         
  -8  19   1       3331.08       3402.70       103.59 o                         
  -7  19   1        216.90        170.03        29.76 o                         
  -6  19   1        457.08        419.55        59.79 o                         
  -5  19   1        605.50        575.04        68.99 o                         
  -4  19   1         27.07         -2.11        10.21 o                         
  -2  19   1       5646.04       5180.14       198.10 o                         
  -1  19   1       4198.11       3943.62       122.94 o                         
   1  19   1       5146.18       5029.81       195.39 o                         
   2  19   1       1999.68       1812.81        79.03 o                         
   3  19   1         33.57         33.69        13.85 o                         
   4  19   1        296.08        277.75        51.16 o                         
   5  19   1        742.83        572.00        82.62 o                         
   6  19   1        672.43        597.68        79.13 o                         
   7  19   1          6.59        108.56        31.79 o                         
   8  19   1        554.84        525.02        39.30 o                         
   9  19   1          0.98         21.91         6.50 o                         
  10  19   1         29.68         23.65        13.44 o                         
 -11  20   1       2612.55       2956.09       257.78 o                         
 -10  20   1        523.31        444.15        50.30 o                         
  -9  20   1          7.83         10.67         8.73 o                         
  -8  20   1        148.71        157.29        28.59 o                         
  -7  20   1        577.42        562.33        39.26 o                         
  -6  20   1        665.86        665.81        49.25 o                         
  -5  20   1       1171.87       1240.38        74.45 o                         
  -4  20   1        512.86        523.56        46.81 o                         
  -2  20   1       7602.47       6733.55       282.22 o                         
  -1  20   1        353.25        363.67        31.07 o                         
   0  20   1      19352.38      20141.39       353.40 o                         
   1  20   1       4759.03       4515.00       605.86 o                         
   2  20   1       3179.05       3103.73        88.43 o                         
   3  20   1       1450.57       1330.73        38.00 o                         
   4  20   1       4960.06       5301.88       145.17 o                         
   5  20   1       2319.95       2143.06       218.14 o                         
   6  20   1       4103.17       3773.60       146.69 o                         
   7  20   1       3883.64       4038.56       112.13 o                         
   8  20   1          1.91         20.38         5.59 o                         
   9  20   1       1410.93       1418.94       107.35 o                         
  10  20   1        128.29         95.86        17.96 o                         
 -10  21   1         82.88         54.51        15.37 o                         
  -9  21   1          0.55         11.87         6.84 o                         
  -8  21   1          3.67         59.67        19.68 o                         
  -7  21   1        399.00        399.79        32.20 o                         
  -6  21   1       2897.33       2714.01       231.72 o                         
  -5  21   1          8.31         56.50        35.41 o                         
  -2  21   1        135.68         81.53        28.76 o                         
  -1  21   1        359.91        338.23        70.07 o                         
   0  21   1        239.13        210.55        48.40 o                         
   1  21   1       9298.18       9679.02       402.03 o                         
   2  21   1        136.15        145.76        30.93 o                         
   3  21   1       2536.75       2319.38        67.40 o                         
   4  21   1        630.23        601.72        47.76 o                         
   5  21   1       1423.34       1177.04       138.90 o                         
   6  21   1        100.15         66.01        31.03 o                         
   7  21   1       1154.84       1202.15        62.91 o                         
   8  21   1       1040.35       1228.97        78.83 o                         
   9  21   1          8.57          2.02        24.55 o                         
  10  21   1        173.66        123.46        26.50 o                         
 -10  22   1        413.18        348.36        78.61 o                         
  -9  22   1        571.62        615.08        32.24 o                         
  -8  22   1        136.83         97.88        15.42 o                         
  -7  22   1        688.63        694.99        48.75 o                         
  -6  22   1       2806.85       2379.96       210.53 o                         
  -5  22   1        686.64        776.25        66.96 o                         
  -3  22   1        650.70        652.34        56.64 o                         
  -2  22   1       5465.12       5117.71       145.03 o                         
  -1  22   1       2067.52       2181.25       129.43 o                         
   0  22   1       8382.68       8608.81       270.83 o                         
   1  22   1       1093.60       1057.31        79.58 o                         
   2  22   1      15617.02      15727.11       479.56 o                         
   3  22   1        606.63        626.56        34.50 o                         
   4  22   1       7656.35       7836.48       234.36 o                         
   5  22   1        432.83        349.38        36.10 o                         
   6  22   1       9174.50       9243.86       181.33 o                         
   7  22   1        700.76        661.44        40.12 o                         
   8  22   1       1417.08       1490.70       117.21 o                         
   9  22   1         75.06         65.91        19.33 o                         
  10  22   1       1294.62       1257.29       145.33 o                         
 -10  23   1        759.27        718.45       126.62 o                         
  -9  23   1         24.42          0.89         7.39 o                         
  -8  23   1        115.80        149.47        23.02 o                         
  -7  23   1        430.57        424.00        23.50 o                         
  -6  23   1       2358.29       2713.09       375.54 o                         
  -5  23   1        206.88        266.44        30.11 o                         
  -4  23   1        240.56        310.55        53.85 o                         
  -3  23   1       1714.88       1683.87       111.59 o                         
  -2  23   1        799.52        819.96        82.83 o                         
  -1  23   1          0.30         73.45        25.06 o                         
   0  23   1       2885.33       2812.77       111.99 o                         
   1  23   1         16.28         54.39        13.14 o                         
   2  23   1       3777.87       4004.31       120.46 o                         
   3  23   1        845.88        806.35        42.33 o                         
   4  23   1       3704.01       3575.20       121.91 o                         
   5  23   1         66.44         49.51        15.42 o                         
   6  23   1       2094.40       1865.52       220.70 o                         
   7  23   1        396.34        319.27        29.57 o                         
   8  23   1        874.87        842.62        71.17 o                         
   9  23   1        129.59        128.06        24.91 o                         
  10  23   1         94.65        121.88        28.33 o                         
 -10  24   1        169.91        162.43        32.67 o                         
  -9  24   1          9.53         22.01        11.83 o                         
  -8  24   1          8.40          7.60        10.46 o                         
  -7  24   1        271.83        246.15        41.71 o                         
  -6  24   1       1140.62       1259.43        92.34 o                         
  -5  24   1        291.57        280.19        25.96 o                         
  -4  24   1        623.76        694.05        69.85 o                         
  -3  24   1        290.41        226.86        63.80 o                         
  -2  24   1        618.76        543.90        54.07 o                         
  -1  24   1          8.13         49.74        28.09 o                         
   0  24   1       7607.62       7290.86       245.46 o                         
   1  24   1        872.65        764.93        43.58 o                         
   2  24   1         84.63         87.62        24.01 o                         
   3  24   1       9529.45       9793.75       404.09 o                         
   4  24   1       3964.60       4388.71       141.15 o                         
   5  24   1         65.11         75.04        25.52 o                         
   6  24   1       3453.85       3351.51       157.55 o                         
   7  24   1       1095.87       1134.93        66.64 o                         
   8  24   1         39.41         27.56        33.95 o                         
   9  24   1       2033.18       2108.18        97.43 o                         
 -10  25   1         58.75         45.68        40.77 o                         
  -9  25   1        973.14       1014.48        55.45 o                         
  -8  25   1        834.97        833.77        51.88 o                         
  -7  25   1        904.51        861.59        79.80 o                         
  -6  25   1        161.47        160.15        49.88 o                         
  -5  25   1       2872.64       2926.25       221.24 o                         
  -4  25   1        149.76        187.47        30.85 o                         
  -3  25   1        131.13        158.90        28.59 o                         
  -1  25   1       1803.92       1912.54       110.19 o                         
   0  25   1        762.64        900.95       114.62 o                         
   1  25   1       1100.20       1155.94        46.20 o                         
   2  25   1       4224.49       4726.63       171.50 o                         
   3  25   1        701.05        583.16        52.58 o                         
   4  25   1        709.24        636.20        45.58 o                         
   5  25   1        928.92       1051.90        56.68 o                         
   6  25   1       1213.35       1032.32        70.20 o                         
   7  25   1         81.00        104.67        28.33 o                         
   8  25   1        792.97        814.50        57.13 o                         
   9  25   1         75.64         71.42        22.74 o                         
  -9  26   1        585.83        516.10        27.74 o                         
  -8  26   1          3.60         23.25         9.10 o                         
  -7  26   1        158.30         88.09        46.93 o                         
  -6  26   1        438.42        448.50        24.00 o                         
  -4  26   1        989.29       1039.10        73.40 o                         
  -3  26   1       1086.27       1111.74        67.34 o                         
  -2  26   1       7362.84       7488.96       312.07 o                         
  -1  26   1       1646.26       1795.19       178.52 o                         
   0  26   1      14556.31      15529.60       441.82 o                         
   1  26   1          9.64         58.02        19.12 o                         
   2  26   1      10596.76      11428.61       352.94 o                         
   3  26   1         58.33         50.99        11.53 o                         
   4  26   1       1829.90       1470.81       158.63 o                         
   5  26   1         85.74        118.71        20.67 o                         
   6  26   1       3165.61       3278.35       137.40 o                         
   7  26   1         19.00         16.02         8.70 o                         
   8  26   1          6.57         12.16        10.75 o                         
   9  26   1        284.39        332.53        71.37 o                         
  -9  27   1        330.18        241.86        19.91 o                         
  -8  27   1          6.19         21.03        11.28 o                         
  -7  27   1         76.86         64.00        24.47 o                         
  -6  27   1        322.35        314.58        34.33 o                         
  -5  27   1          3.25        108.51        42.96 o                         
  -4  27   1        158.37        212.59        53.63 o                         
  -3  27   1        585.50        587.59        71.37 o                         
  -1  27   1        300.44        338.17        34.72 o                         
   1  27   1       3417.58       3404.40       106.13 o                         
   2  27   1        636.17        656.14        50.93 o                         
   3  27   1        846.21        817.62        49.86 o                         
   4  27   1       3684.89       3391.86       165.22 o                         
   5  27   1        823.59        816.51        40.72 o                         
   6  27   1       1077.11        883.00       107.91 o                         
   7  27   1        166.62        227.66        34.06 o                         
   8  27   1        358.74        434.32        52.77 o                         
   9  27   1         86.06         59.83        18.48 o                         
  -9  28   1        923.02        848.10        37.07 o                         
  -8  28   1        713.17        680.74        57.23 o                         
  -7  28   1       1622.52       1657.91        84.81 o                         
  -6  28   1        859.34        830.57        69.15 o                         
  -3  28   1        552.11        501.29        48.09 o                         
  -1  28   1        477.57        592.99        85.21 o                         
   0  28   1       2120.04       2183.38        83.20 o                         
   1  28   1        559.72        573.14        83.80 o                         
   2  28   1        408.12        407.09        27.94 o                         
   3  28   1       1742.95       1851.33        73.39 o                         
   4  28   1       3758.07       3689.22       341.91 o                         
   5  28   1       2203.18       2029.01        96.02 o                         
   6  28   1        980.24        910.03       110.94 o                         
   7  28   1         38.46         71.44        27.53 o                         
   8  28   1        672.17        685.73        55.47 o                         
   9  28   1        171.50        148.52        32.86 o                         
  -9  29   1       1990.73       2008.01        83.27 o                         
  -8  29   1       2290.30       2530.45        66.05 o                         
  -7  29   1        104.24        103.96        20.79 o                         
  -6  29   1       6038.61       6600.11       231.70 o                         
  -5  29   1       3168.20       3611.80       185.99 o                         
  -4  29   1       3218.02       3879.53       230.32 o                         
  -3  29   1        196.79        186.00        35.44 o                         
  -2  29   1       1816.80       1850.43        68.44 o                         
   1  29   1       2163.10       2059.19       126.30 o                         
   2  29   1        159.36        138.33        24.41 o                         
   3  29   1         90.77         99.94        20.28 o                         
   4  29   1        551.33        567.64        48.69 o                         
   5  29   1       1591.73       1471.23        93.86 o                         
   6  29   1       1213.93       1207.63        46.96 o                         
   7  29   1        983.02       1013.95        85.96 o                         
   8  29   1          4.11         18.06        18.37 o                         
  -8  30   1         69.90         29.12        19.10 o                         
  -7  30   1        196.31        240.76        27.07 o                         
  -6  30   1        348.28        309.67        35.54 o                         
  -5  30   1        944.87        896.41       114.19 o                         
  -4  30   1       2563.88       2552.98       170.85 o                         
  -3  30   1        529.17        578.88        64.55 o                         
  -2  30   1        356.05        337.57        52.12 o                         
   0  30   1       8777.18       9160.45       259.95 o                         
   1  30   1       2342.30       2451.35       179.82 o                         
   2  30   1        353.67        390.00        32.20 o                         
   3  30   1        516.41        499.02        30.84 o                         
   4  30   1         10.06         72.74        21.72 o                         
   5  30   1          5.83         17.30        25.95 o                         
   6  30   1          3.06         33.99        12.21 o                         
   7  30   1        903.05        966.73        62.93 o                         
   8  30   1        280.63        265.45        30.09 o                         
  -8  31   1        304.02        268.25        30.15 o                         
  -7  31   1        408.54        421.26        30.80 o                         
  -6  31   1          1.53         -1.79        13.54 o                         
  -5  31   1        873.63        853.09        55.50 o                         
  -3  31   1         70.94        135.38        36.12 o                         
  -2  31   1        897.08        759.08        25.71 o                         
   1  31   1        567.24        676.07        31.98 o                         
   2  31   1        237.68        226.72        38.10 o                         
   3  31   1         25.35         20.48        15.02 o                         
   4  31   1       3543.65       3977.04       212.48 o                         
   5  31   1       1838.45       2062.70        74.45 o                         
   6  31   1        205.92        200.16        35.68 o                         
   7  31   1         10.46         29.32        56.34 o                         
   8  31   1       2330.91       2619.37       208.12 o                         
  -8  32   1        641.37        638.93        37.56 o                         
  -7  32   1       2197.77       2445.72       108.13 o                         
  -6  32   1        180.31        148.95        26.18 o                         
  -5  32   1       6816.90       7605.74       336.29 o                         
  -4  32   1       1525.11       1679.42       105.60 o                         
  -3  32   1       3120.30       3200.20       191.18 o                         
   0  32   1         64.52         41.51        23.70 o                         
   1  32   1       1074.55       1107.66        80.05 o                         
   2  32   1        165.14        125.79        19.24 o                         
   3  32   1       1083.72       1172.94        75.75 o                         
   4  32   1       3380.39       3737.62       445.07 o                         
   5  32   1        762.12        760.89        44.34 o                         
   6  32   1        329.20        275.54        30.13 o                         
   7  32   1        909.09        920.08        74.75 o                         
  -7  33   1         31.75         20.10         8.04 o                         
  -6  33   1       2681.41       3108.36        73.81 o                         
  -5  33   1       1028.55       1104.89        95.80 o                         
  -4  33   1       1221.39       1535.68       161.76 o                         
  -3  33   1         61.84         75.88        18.50 o                         
   0  33   1         68.13         65.61         9.53 o                         
   1  33   1        107.43        105.41        20.15 o                         
   2  33   1        102.60         92.03        17.51 o                         
   3  33   1        728.61        598.83        59.26 o                         
   4  33   1       1178.51       1235.43        98.94 o                         
   5  33   1        226.94        209.78        34.44 o                         
   6  33   1        192.44        220.01        66.83 o                         
   7  33   1       2443.40       2697.88       123.70 o                         
  -7  34   1          0.18          3.43        12.77 o                         
  -6  34   1        127.76        107.76        25.82 o                         
  -5  34   1        169.43        178.07        25.00 o                         
  -4  34   1       3330.12       3717.49       129.22 o                         
  -3  34   1          3.88         50.91        17.26 o                         
   0  34   1       3465.89       3233.77        90.83 o                         
   1  34   1        949.84       1017.55        59.31 o                         
   2  34   1       1380.40       1613.94        90.53 o                         
   4  34   1         75.15         75.83        22.32 o                         
   5  34   1         36.56         59.53        21.77 o                         
   6  34   1        244.47        236.87        29.68 o                         
  -6  35   1        246.31        205.50        21.10 o                         
  -5  35   1        831.04        945.27        65.52 o                         
  -4  35   1        206.23        231.62        48.66 o                         
  -3  35   1       3517.35       4046.06       290.44 o                         
  -2  35   1        183.23        172.89        24.76 o                         
  -1  35   1       2347.21       2644.03        48.42 o                         
   1  35   1       1292.03       1345.15       137.54 o                         
   3  35   1       1644.99       1589.99       254.87 o                         
   4  35   1       1250.27       1340.57       109.80 o                         
   5  35   1        208.24        213.68        25.23 o                         
   6  35   1         64.98         60.23        20.58 o                         
  -6  36   1        115.19         82.67        16.56 o                         
  -5  36   1        869.62        892.26        44.59 o                         
  -4  36   1        213.80        282.79        23.82 o                         
  -3  36   1       1074.92       1261.46        77.85 o                         
  -2  36   1        820.57        878.19        51.60 o                         
  -1  36   1         47.26         67.46        13.33 o                         
   0  36   1        533.05        758.84       102.62 o                         
   1  36   1       2602.63       3104.45       113.58 o                         
   2  36   1        318.56        356.18        56.01 o                         
   3  36   1        289.02        312.68        34.63 o                         
   4  36   1         86.32         78.41        19.57 o                         
   5  36   1        658.43        702.03        58.28 o                         
  -5  37   1        141.02         68.90        19.57 o                         
  -4  37   1        294.56        315.63        35.76 o                         
  -3  37   1        267.73        300.22        28.98 o                         
  -2  37   1        438.44        513.27        54.93 o                         
  -1  37   1         14.24         24.83         8.60 o                         
   0  37   1        394.26        356.09        33.71 o                         
   1  37   1         99.53        123.37        24.23 o                         
   2  37   1       1648.65       1713.66       125.86 o                         
   3  37   1        108.85        197.72        29.15 o                         
   4  37   1        725.26        802.92        43.91 o                         
   5  37   1        803.49        780.12        56.16 o                         
  -5  38   1        433.27        456.44        49.63 o                         
  -4  38   1       1527.11       1812.51        77.11 o                         
  -3  38   1        417.88        529.35        48.56 o                         
  -2  38   1        702.94        843.10        40.48 o                         
  -1  38   1        122.11        182.09        48.88 o                         
   0  38   1        253.10        219.48        28.31 o                         
   1  38   1       1756.29       1994.59       151.60 o                         
   2  38   1       2261.15       2267.51       193.34 o                         
   3  38   1       2357.45       2480.53       248.49 o                         
   4  38   1          5.93          5.46        36.22 o                         
  -4  39   1        139.14        185.61        22.32 o                         
  -3  39   1       1455.27       1562.97        98.20 o                         
  -2  39   1         87.77        120.77        19.56 o                         
  -1  39   1       4334.85       5285.89       194.42 o                         
   0  39   1        961.42       1125.62       153.87 o                         
   1  39   1       2423.61       2652.38       143.24 o                         
   2  39   1        524.15        542.78        46.71 o                         
   4  39   1         14.89         37.21        29.84 o                         
  -3  40   1       1084.02       1253.46       112.02 o                         
  -2  40   1        210.27        210.34        28.20 o                         
  -1  40   1        431.27        456.75        65.10 o                         
   0  40   1       3024.39       3234.99       132.91 o                         
   1  40   1        619.44        682.31        92.78 o                         
   2  40   1         15.98         14.92        13.84 o                         
   3  40   1        263.33        354.90        36.09 o                         
  -2  41   1         80.62         99.21        20.52 o                         
  -1  41   1        295.91        308.38        57.75 o                         
   0  41   1         31.70         42.48        59.26 o                         
   1  41   1        535.81        625.86        71.37 o                         
 -11   0   2       7143.05       7825.20       193.21 o                         
 -10   0   2      16819.74      19015.00       489.11 o                         
  -9   0   2        267.34        294.34        26.11 o                         
  -8   0   2          5.73         20.05        13.42 o                         
  -7   0   2        718.32        902.91        65.61 o                         
  -6   0   2       4690.22       4850.77       193.99 o                         
  -5   0   2         60.64         69.47        22.52 o                         
  -4   0   2      23346.19      25620.33       376.92 o                         
  -2   0   2      15064.49      14141.40       164.82 o                         
  -1   0   2      17309.48      16530.21       312.28 o                         
   1   0   2      14348.56      14102.56       211.58 o                         
   2   0   2      23640.88      23885.45       204.58 o                         
   3   0   2       6985.35       6584.55       359.00 o                         
   4   0   2        147.00        192.37        28.14 o                         
   5   0   2       9521.46      11025.50       359.64 o                         
   6   0   2       9879.97      10023.12       400.09 o                         
   7   0   2        382.97        415.44        66.18 o                         
   8   0   2         78.54        216.91        84.34 o                         
   9   0   2       4843.64       4964.52       201.77 o                         
  10   0   2       1322.67       1220.15        98.83 o                         
  11   0   2        274.89        270.11        51.25 o                         
  12   0   2        885.52        851.64       110.08 o                         
 -12   1   2        446.34        396.25        36.28 o                         
 -11   1   2       2478.03       2696.36        57.59 o                         
 -10   1   2        324.32        424.50        31.92 o                         
  -9   1   2        443.59        505.65        29.60 o                         
  -8   1   2         32.59         32.00        11.74 o                         
  -7   1   2       7659.82       7772.53       166.34 o                         
  -6   1   2      10028.39      10192.43       148.61 o                         
  -5   1   2        502.79        529.23        41.35 o                         
  -4   1   2        394.36        464.74        85.25 o                         
  -3   1   2      28417.41      30745.90       288.55 o                         
  -2   1   2       1336.02       1516.57        24.18 o                         
  -1   1   2      33127.16      32885.62       383.81 o                         
   0   1   2      44758.19      43496.95       548.34 o                         
   1   1   2       2215.56       2398.59        34.36 o                         
   2   1   2      10581.58      10928.83       109.46 o                         
   3   1   2      10882.92      11128.57       147.10 o                         
   4   1   2       4830.52       5045.95       127.78 o                         
   5   1   2        814.87        916.99        82.23 o                         
   6   1   2       5948.56       5459.98       232.48 o                         
   7   1   2       7393.66       7371.23       188.47 o                         
   8   1   2       9723.93      10814.71       251.28 o                         
   9   1   2        200.83        252.88        42.98 o                         
  10   1   2          9.38         -5.39        19.90 o                         
  11   1   2        188.93        256.79        38.48 o                         
  12   1   2        331.67        293.94        44.49 o                         
 -12   2   2        227.52        254.69        29.28 o                         
 -11   2   2        106.37         91.23        20.53 o                         
 -10   2   2       2133.06       2309.60        57.77 o                         
  -9   2   2        857.02       1065.71        48.25 o                         
  -8   2   2        458.06        506.38        31.59 o                         
  -7   2   2       3991.90       4193.83        86.82 o                         
  -6   2   2       1694.98       1718.09        53.43 o                         
  -5   2   2      42076.21      44221.29       460.76 o                         
  -4   2   2        439.33        403.60        26.92 o                         
  -3   2   2      78937.09      84462.14       979.02 o                         
  -2   2   2         84.37         99.78        18.22 o                         
  -1   2   2        308.17        260.74        23.54 o                         
   0   2   2       2576.47       2558.72        44.35 o                         
   1   2   2       6061.02       5576.44        80.24 o                         
   2   2   2       2477.79       2247.52        43.33 o                         
   3   2   2     105691.99     110582.65       717.55 o                         
   4   2   2      22112.55      21494.34       160.57 o                         
   5   2   2       1899.72       2181.37        54.23 o                         
   6   2   2       7642.98       7320.02       182.23 o                         
   7   2   2       2920.18       2428.37       207.83 o                         
   8   2   2       2599.43       1989.98       311.53 o                         
   9   2   2          8.97        -18.53        14.44 o                         
  10   2   2       1126.74       1206.40        91.31 o                         
  11   2   2          2.10        -17.10        16.36 o                         
  12   2   2        135.07        116.51        27.53 o                         
 -12   3   2        527.28        548.75        41.61 o                         
 -11   3   2       1997.79       2075.07       104.02 o                         
 -10   3   2        897.43        950.62        50.41 o                         
  -9   3   2       2846.07       2994.73        87.52 o                         
  -8   3   2       1026.81       1151.34        42.74 o                         
  -7   3   2        476.08        500.44        24.24 o                         
  -6   3   2      15103.62      15236.54       152.76 o                         
  -5   3   2       1254.37       1232.99        46.73 o                         
  -4   3   2        798.27        881.67        34.08 o                         
  -3   3   2       3058.94       2798.26        65.86 o                         
  -2   3   2       7283.93       8209.94       179.70 o                         
  -1   3   2       9885.67       9967.46       108.32 o                         
   0   3   2       8165.09       7832.99        84.25 o                         
   1   3   2         10.69         42.09        18.62 o                         
   2   3   2        730.43        574.42        27.76 o                         
   3   3   2      30887.22      31842.76       211.58 o                         
   4   3   2        629.51        576.71        28.35 o                         
   5   3   2       1815.27       1655.35        66.39 o                         
   6   3   2       3790.42       3918.98       198.47 o                         
   7   3   2      18989.29      19826.09       365.46 o                         
   8   3   2       4069.92       3931.59       331.85 o                         
   9   3   2         87.25        155.11        27.79 o                         
  10   3   2         13.37         80.48        23.17 o                         
  11   3   2        307.65        352.61        41.31 o                         
  12   3   2         35.97          6.74        15.68 o                         
 -12   4   2       1710.97       1601.17        83.33 o                         
 -11   4   2       4530.42       4799.17       127.77 o                         
 -10   4   2       4185.52       4435.34        75.49 o                         
  -9   4   2       1173.26       1220.65        46.93 o                         
  -8   4   2        546.56        622.47        33.73 o                         
  -7   4   2        717.30        777.38        49.08 o                         
  -6   4   2       7920.33       8224.90       152.37 o                         
  -5   4   2       1421.35       1285.95        26.69 o                         
  -4   4   2      34952.80      37071.50       220.39 o                         
  -3   4   2          8.18          5.16         4.26 o                         
  -2   4   2      80845.19      85237.72       929.61 o                         
  -1   4   2        407.57        423.99        20.94 o                         
   0   4   2      28236.80      28844.69       855.64 o                         
   1   4   2       9401.90       9592.86       333.48 o                         
   2   4   2      14047.32      14914.21       292.82 o                         
   3   4   2         11.05         35.72        35.58 o                         
   4   4   2       2204.09       2293.65        43.39 o                         
   5   4   2        407.63        508.42        27.50 o                         
   6   4   2       5245.85       5217.94       133.54 o                         
   7   4   2        204.54        196.29        29.03 o                         
   8   4   2          0.60         23.52        14.84 o                         
   9   4   2       3987.64       4219.84       144.79 o                         
  10   4   2        852.59        874.93        64.22 o                         
  11   4   2       2026.10       2099.31        60.56 o                         
 -12   5   2        104.43         75.90        31.14 o                         
 -11   5   2        161.64        127.28        18.85 o                         
 -10   5   2         12.96         75.41        28.87 o                         
  -9   5   2        490.31        522.71        38.72 o                         
  -8   5   2        115.91        141.98        18.44 o                         
  -7   5   2       9573.19      10315.98       252.33 o                         
  -6   5   2       1118.69       1073.04        47.99 o                         
  -5   5   2       6129.05       5401.28       102.03 o                         
  -4   5   2         62.72         36.37        32.58 o                         
  -3   5   2      14953.80      15810.55       157.71 o                         
  -2   5   2       7376.56       7636.46       180.64 o                         
  -1   5   2         60.62         99.16        12.01 o                         
   0   5   2       5741.98       5650.80       124.10 o                         
   1   5   2       9632.19       9688.78       192.17 o                         
   2   5   2      27365.76      28106.75       263.10 o                         
   3   5   2       5889.12       6380.78       141.09 o                         
   4   5   2        964.04        945.69        61.16 o                         
   5   5   2       3857.97       3807.29        94.83 o                         
   6   5   2       1174.90       1136.72        65.74 o                         
   7   5   2        701.08        696.75        47.38 o                         
   8   5   2      15375.61      15372.64       359.99 o                         
   9   5   2         39.27         55.80        25.09 o                         
  10   5   2        999.47        987.05        68.44 o                         
  11   5   2          7.78         22.29        44.77 o                         
 -12   6   2       1206.93       1328.90        80.27 o                         
 -11   6   2        643.24        734.45        50.11 o                         
 -10   6   2       3089.05       3013.72        89.79 o                         
  -9   6   2       9386.96      10269.49       251.62 o                         
  -8   6   2        249.92        342.67        25.65 o                         
  -7   6   2       3056.72       3209.97        68.63 o                         
  -6   6   2       7188.93       7966.82       138.74 o                         
  -5   6   2      45926.08      48576.75       515.28 o                         
  -4   6   2       9374.70       9518.19        96.39 o                         
  -3   6   2       8229.69       8466.72        87.85 o                         
  -1   6   2     102176.16     109270.91      3373.15 o                         
   0   6   2        125.61        256.01        37.21 o                         
   1   6   2       3082.75       3058.23        85.94 o                         
   2   6   2        572.98        592.34        49.04 o                         
   3   6   2       8658.35       8743.05       125.45 o                         
   4   6   2       9945.03      10437.72       164.13 o                         
   5   6   2       1461.97       1244.98        58.81 o                         
   6   6   2      13386.67      14142.33       283.07 o                         
   7   6   2        680.81        824.29        32.38 o                         
   8   6   2       2273.82       2434.08       132.13 o                         
   9   6   2        109.57         76.51        15.36 o                         
  10   6   2          8.64         13.00        19.68 o                         
  11   6   2       2957.01       3259.95       132.33 o                         
 -12   7   2         16.37         32.99        14.05 o                         
 -11   7   2        175.96        138.60        23.13 o                         
 -10   7   2       6004.20       6222.66       121.83 o                         
  -9   7   2       2118.27       2231.60        64.59 o                         
  -8   7   2       3926.70       4191.23        81.52 o                         
  -7   7   2        160.03        145.37        16.31 o                         
  -6   7   2       7284.47       6802.72       118.87 o                         
  -5   7   2        128.12        132.91        57.75 o                         
  -4   7   2       3423.75       3104.28        74.31 o                         
  -3   7   2       1145.88       1123.05        66.33 o                         
  -2   7   2      88965.98      95330.44       874.04 o                         
   0   7   2       8615.56       9417.28       213.45 o                         
   1   7   2         25.31         13.41         5.84 o                         
   2   7   2       4144.33       4246.52       102.29 o                         
   3   7   2       4202.44       4401.68       122.06 o                         
   4   7   2       2314.57       2221.61        54.75 o                         
   5   7   2       2981.64       2626.49       103.84 o                         
   6   7   2        252.00        247.93        36.77 o                         
   7   7   2      23921.96      25653.62       511.37 o                         
   8   7   2         78.47         68.09        15.14 o                         
   9   7   2       1337.72       1282.47        53.46 o                         
  10   7   2        247.48        265.38        39.89 o                         
  11   7   2         84.23         79.07        21.30 o                         
 -12   8   2        160.27        110.44        19.49 o                         
 -11   8   2       2105.88       2317.68        72.65 o                         
 -10   8   2         43.36         65.00        15.26 o                         
  -9   8   2        235.73        227.29        26.72 o                         
  -8   8   2        306.19        256.10        25.93 o                         
  -7   8   2       1977.58       1723.03        53.47 o                         
  -6   8   2       1538.23        769.37       361.92 o                         
  -5   8   2        624.58        680.63        46.40 o                         
  -4   8   2      36642.94      38785.11       641.98 o                         
  -3   8   2          6.48          1.70         3.59 o                         
  -2   8   2         32.15         27.83        14.17 o                         
  -1   8   2          8.17         16.74         6.37 o                         
   0   8   2       4914.17       4636.35       113.37 o                         
   1   8   2         61.07        100.74        21.23 o                         
   2   8   2      43213.30      44908.94       421.11 o                         
   3   8   2        241.76        257.82        27.87 o                         
   4   8   2        154.22        143.16        19.32 o                         
   5   8   2       4527.71       4415.52       123.89 o                         
   6   8   2       2879.19       2990.99        89.24 o                         
   7   8   2       1539.53       1655.67        76.92 o                         
   8   8   2       1367.50       1208.57        68.21 o                         
   9   8   2       3501.74       3309.42        57.31 o                         
  10   8   2        229.08        181.34        30.02 o                         
  11   8   2        445.07        454.89        41.17 o                         
 -12   9   2         58.26         65.30        28.33 o                         
 -11   9   2        452.62        362.81        34.66 o                         
 -10   9   2        737.28        624.48        40.89 o                         
  -9   9   2       1709.94       1751.69        58.86 o                         
  -8   9   2        242.43        233.83        18.21 o                         
  -7   9   2        604.67        471.29        22.72 o                         
  -6   9   2       1440.92       1416.08        47.92 o                         
  -5   9   2      55907.34      58423.25       493.36 o                         
  -4   9   2       2148.72       1882.78       125.43 o                         
  -3   9   2         17.75         35.74        21.19 o                         
  -2   9   2        458.69        511.19        39.24 o                         
  -1   9   2        194.98        420.12        22.71 o                         
   0   9   2       9397.80       9487.35       133.64 o                         
   1   9   2        719.93        772.63        48.61 o                         
   2   9   2      19204.16      20639.04       219.88 o                         
   3   9   2          8.28         51.64         7.74 o                         
   4   9   2       2254.64       2042.79        53.68 o                         
   5   9   2       1785.39       1640.14       173.23 o                         
   6   9   2       2835.41       2715.35       105.16 o                         
   7   9   2       1111.92       1112.90        66.14 o                         
   8   9   2       7115.71       7351.33       139.28 o                         
   9   9   2         67.41         48.29         9.96 o                         
  10   9   2        254.87        252.41        44.18 o                         
  11   9   2        639.82        658.70        71.15 o                         
 -12  10   2        408.21        480.32        68.34 o                         
 -11  10   2        956.12        860.81        54.22 o                         
 -10  10   2       4018.96       4217.56        79.67 o                         
  -9  10   2       2164.48       2274.15        53.84 o                         
  -8  10   2        354.88        311.88        17.37 o                         
  -7  10   2        683.46        622.65        53.31 o                         
  -6  10   2         49.54         31.64        41.05 o                         
  -5  10   2       7444.15       7185.84       328.66 o                         
  -4  10   2        332.67        290.74        34.54 o                         
  -3  10   2      16473.90      17125.83       248.05 o                         
  -2  10   2       2670.76       2809.49        60.53 o                         
  -1  10   2        537.25        571.92        26.98 o                         
   0  10   2         17.73         42.29         8.37 o                         
   1  10   2       2575.63       2532.86        95.27 o                         
   2  10   2        187.15        233.54        28.72 o                         
   3  10   2       1204.64       1127.03        44.08 o                         
   4  10   2       1852.80       1778.93        86.09 o                         
   5  10   2       6133.35       5791.21       131.25 o                         
   6  10   2       2434.75       2276.27       151.88 o                         
   7  10   2       2234.55       2197.66        81.78 o                         
   8  10   2       3143.02       3109.52       161.05 o                         
   9  10   2        247.26        199.31        24.47 o                         
  10  10   2        566.77        592.19        56.35 o                         
  11  10   2         74.67         69.74        22.17 o                         
 -12  11   2        182.52        173.13        38.06 o                         
 -11  11   2         42.82         22.31         8.43 o                         
 -10  11   2       2438.34       2505.49        74.16 o                         
  -9  11   2        932.46        879.86        44.99 o                         
  -8  11   2       1076.07       1025.65        34.01 o                         
  -7  11   2        688.25        710.56        32.10 o                         
  -6  11   2       2627.62       2517.60        76.78 o                         
  -5  11   2         25.27        -52.54        50.39 o                         
  -4  11   2      22632.83      26270.71      4185.55 o                         
  -3  11   2      16514.70      17139.79       148.05 o                         
  -2  11   2      13510.62      13280.66       167.34 o                         
  -1  11   2        159.29        157.77        15.29 o                         
   0  11   2       1367.49       1252.00        88.53 o                         
   1  11   2      21982.88      23705.51       204.56 o                         
   2  11   2       2745.95       3019.66        98.91 o                         
   3  11   2       2351.60       2358.79        69.68 o                         
   4  11   2       2644.10       2543.34        84.17 o                         
   5  11   2        474.03        534.48        85.30 o                         
   6  11   2       3852.23       3742.31       113.72 o                         
   7  11   2      12131.14      12252.70       331.42 o                         
   8  11   2         32.03         19.86        10.16 o                         
   9  11   2        515.47        504.48        44.75 o                         
  10  11   2        976.09        868.38        63.08 o                         
  11  11   2          1.76         35.60        16.09 o                         
 -12  12   2        233.03        156.57        44.55 o                         
 -11  12   2       2932.25       2894.31       137.97 o                         
 -10  12   2        418.10        277.25        62.72 o                         
  -9  12   2       1034.84        927.76        28.00 o                         
  -8  12   2       1324.91       1278.86        37.12 o                         
  -7  12   2      17804.83      19962.42       384.54 o                         
  -6  12   2          1.89          2.83        16.29 o                         
  -5  12   2       1955.57       2127.77       166.85 o                         
  -4  12   2       5588.63       3987.02       201.56 o                         
  -3  12   2      13353.21      13164.66       204.79 o                         
  -2  12   2         50.84         50.79        14.99 o                         
  -1  12   2         65.76         88.68        10.58 o                         
   0  12   2        260.76        312.39        28.36 o                         
   1  12   2      11390.01      12713.39       717.56 o                         
   2  12   2      11414.07      11525.36       177.15 o                         
   3  12   2       4419.74       4251.97       119.10 o                         
   4  12   2        275.42        247.00        24.72 o                         
   5  12   2        642.70        596.87        35.84 o                         
   6  12   2       1578.51       1399.32       121.60 o                         
   7  12   2       1391.85       1260.33        93.55 o                         
   8  12   2        554.60        462.57        27.41 o                         
   9  12   2         12.25         11.40        11.17 o                         
  10  12   2        622.53        469.32        41.96 o                         
  11  12   2        205.63        160.47        37.85 o                         
 -12  13   2        405.78        327.28        60.55 o                         
 -11  13   2          7.26         25.49        11.73 o                         
 -10  13   2       1989.25       1959.39       110.55 o                         
  -9  13   2        570.91        479.79        18.44 o                         
  -8  13   2       6413.98       6511.66       127.33 o                         
  -7  13   2        159.22        145.99        23.87 o                         
  -6  13   2       3380.35       3551.43       144.09 o                         
  -5  13   2       3705.35       3247.40       184.26 o                         
  -4  13   2      22674.71      21414.75       346.89 o                         
  -3  13   2        862.39        684.48       159.49 o                         
  -2  13   2       1081.19       1190.31        45.54 o                         
  -1  13   2        169.86        177.08        16.98 o                         
   0  13   2       9953.46       9731.51       169.33 o                         
   1  13   2       6978.39       6649.02       179.14 o                         
   2  13   2        620.68        611.52        49.75 o                         
   3  13   2         14.84          1.66         4.81 o                         
   4  13   2        528.37        513.86        23.76 o                         
   5  13   2       1496.61       1353.16        67.64 o                         
   6  13   2       1019.65       1059.67        45.66 o                         
   7  13   2        473.34        398.45        35.95 o                         
   8  13   2        520.93        486.37        34.25 o                         
   9  13   2         96.55         61.72        13.48 o                         
  10  13   2        294.66        201.71        28.91 o                         
  11  13   2         72.66        102.94        34.82 o                         
 -12  14   2        237.96        148.36        44.98 o                         
 -11  14   2          8.68         25.96        51.15 o                         
 -10  14   2       3050.25       3280.63       120.26 o                         
  -9  14   2        581.02        527.99        27.54 o                         
  -8  14   2       5096.56       4788.39       144.27 o                         
  -7  14   2         67.52         63.67        10.54 o                         
  -6  14   2       4246.32       4145.62       115.04 o                         
  -5  14   2         91.59        183.17        63.58 o                         
  -3  14   2          2.72         17.60         8.43 o                         
  -2  14   2       2710.45       2611.28        71.89 o                         
  -1  14   2       1027.27        920.65        51.50 o                         
   0  14   2       4068.80       3862.88       100.05 o                         
   1  14   2       9035.74       9573.94       239.19 o                         
   2  14   2       4370.83       4159.24       126.52 o                         
   3  14   2        797.07        691.57        27.85 o                         
   4  14   2        892.52        865.88        48.01 o                         
   5  14   2         24.21         31.36         7.64 o                         
   6  14   2       1648.57       1596.70       126.56 o                         
   7  14   2       1273.25       1135.97        64.44 o                         
   8  14   2       1007.65        898.13        32.08 o                         
   9  14   2       5645.95       5744.58       139.82 o                         
  10  14   2         32.22         28.37        12.20 o                         
  11  14   2       1638.33       1805.58       195.07 o                         
 -12  15   2       1137.68       1271.84       144.25 o                         
 -11  15   2         51.67         45.14        13.10 o                         
 -10  15   2        102.06         53.25        19.80 o                         
  -9  15   2        222.99        178.92        20.07 o                         
  -8  15   2          3.11          5.45        14.38 o                         
  -7  15   2        284.99        321.44        24.11 o                         
  -6  15   2       1824.36       1802.58        80.34 o                         
  -5  15   2       6143.57       5679.92       227.72 o                         
  -4  15   2       1184.09       1163.49       102.51 o                         
  -3  15   2      10592.84      10368.49       340.18 o                         
  -2  15   2        143.33        156.93        19.21 o                         
  -1  15   2       6392.69       6257.56       119.79 o                         
   0  15   2      10189.70       9900.96       172.31 o                         
   1  15   2      47948.27      49322.67       469.77 o                         
   2  15   2        438.97        543.38        46.02 o                         
   3  15   2       6336.63       5912.53       123.51 o                         
   4  15   2        199.88        234.02        33.09 o                         
   5  15   2         48.98         37.58        12.49 o                         
   6  15   2       3171.57       3173.55        95.75 o                         
   7  15   2       1028.73       1020.90        41.31 o                         
   8  15   2        397.70        366.13        26.25 o                         
   9  15   2        897.40        803.43        33.07 o                         
  10  15   2       4561.90       3645.97        49.74 o                         
  11  15   2        413.76        520.33        79.80 o                         
 -11  16   2        674.11        738.78        58.36 o                         
 -10  16   2       1589.80       1691.17       116.37 o                         
  -9  16   2        713.14        654.49        32.00 o                         
  -8  16   2       2158.53       2173.02        60.31 o                         
  -7  16   2        551.58        530.28        38.91 o                         
  -6  16   2         21.04          1.46        12.44 o                         
  -4  16   2        793.63        723.29        70.93 o                         
  -3  16   2      23398.29      22409.77       347.32 o                         
  -2  16   2       1325.41       1240.40        58.96 o                         
  -1  16   2        901.12        868.31        58.59 o                         
   0  16   2         83.51         86.59        13.99 o                         
   1  16   2        949.31        796.08        70.24 o                         
   3  16   2       6611.02       6418.61       158.09 o                         
   4  16   2       3538.57       3364.50       182.96 o                         
   5  16   2         42.78         11.46        10.38 o                         
   6  16   2       1116.01       1067.75        95.20 o                         
   7  16   2         17.52         27.02        15.09 o                         
   8  16   2       1594.42       1723.31        45.30 o                         
   9  16   2        449.86        384.06        53.42 o                         
  10  16   2       1188.78        997.19        57.31 o                         
  11  16   2         57.40         28.11        19.25 o                         
 -11  17   2        206.37         87.22        47.44 o                         
 -10  17   2       1561.82       1537.82       131.16 o                         
  -9  17   2       1236.47       1201.60        78.47 o                         
  -8  17   2        158.39        146.38        18.79 o                         
  -7  17   2         48.91         41.92        14.61 o                         
  -6  17   2       7603.95       8242.63       285.03 o                         
  -5  17   2         88.32        133.22        44.98 o                         
  -3  17   2          0.13         20.76        28.85 o                         
  -2  17   2       4939.55       4929.85       132.32 o                         
  -1  17   2       5937.74       6344.87       171.51 o                         
   0  17   2        156.47        144.42        16.16 o                         
   1  17   2       3427.14       3441.01        99.36 o                         
   2  17   2      30131.49      31571.68       500.43 o                         
   3  17   2        304.83        252.75        41.41 o                         
   4  17   2       1633.12       1619.53        77.91 o                         
   5  17   2      17285.30      17510.80       294.01 o                         
   6  17   2          4.01          1.73         7.21 o                         
   7  17   2       1411.30       1386.24        82.58 o                         
   8  17   2       2202.85       1929.36       175.93 o                         
   9  17   2       3337.53       3131.01       136.47 o                         
  10  17   2          1.16         14.88        14.15 o                         
 -11  18   2         11.31          9.63        15.42 o                         
 -10  18   2        959.86        841.15        63.84 o                         
  -9  18   2       1908.24       1788.21        85.84 o                         
  -8  18   2       2726.17       2833.86        63.79 o                         
  -7  18   2        138.07        137.05        18.11 o                         
  -6  18   2       2107.37       1620.59       137.89 o                         
  -5  18   2        288.11        310.70        72.02 o                         
  -4  18   2       6896.24       6556.21       284.17 o                         
  -3  18   2        945.36        422.79        31.79 o                         
  -2  18   2       1293.16       1302.37        26.28 o                         
  -1  18   2       1888.86       1937.41        93.44 o                         
   0  18   2       2146.72       2190.96        96.89 o                         
   1  18   2      24104.70      24588.40       384.95 o                         
   2  18   2       1475.08       1452.86       116.41 o                         
   3  18   2       3282.33       3141.87       122.81 o                         
   4  18   2       1868.78       1832.98       111.28 o                         
   5  18   2        503.71        398.75        44.03 o                         
   6  18   2       4963.89       4821.77       156.15 o                         
   7  18   2        566.91        472.97        53.93 o                         
   8  18   2       1119.53       1089.59        70.18 o                         
   9  18   2         38.72         22.25        28.01 o                         
  10  18   2         16.25          6.41        12.33 o                         
 -11  19   2       2122.30       2254.67       148.78 o                         
 -10  19   2       1262.52       1067.88        85.39 o                         
  -9  19   2       3761.96       3936.35        95.11 o                         
  -8  19   2         49.64         27.03        14.76 o                         
  -7  19   2          3.67         18.69         6.72 o                         
  -6  19   2       3023.03       2996.32       146.63 o                         
  -5  19   2         19.11         56.23        25.52 o                         
  -4  19   2        176.05        182.09        42.60 o                         
  -2  19   2          6.47         13.74         7.57 o                         
  -1  19   2        271.30        305.20        35.55 o                         
   0  19   2      16872.59      16987.71       353.48 o                         
   1  19   2      43657.84      45789.27      1127.05 o                         
   2  19   2       1685.33       1619.84        71.51 o                         
   3  19   2       1667.10       1316.16       112.78 o                         
   4  19   2        853.03        834.96        55.88 o                         
   5  19   2        432.32        332.47        61.20 o                         
   6  19   2       1656.84        874.35        58.17 o                         
   7  19   2        601.98        546.28        62.07 o                         
   8  19   2        306.07        284.49        38.04 o                         
   9  19   2        406.98        415.63        42.40 o                         
  10  19   2       1043.28       1174.33       153.22 o                         
 -11  20   2        579.74        528.69        42.49 o                         
 -10  20   2        735.49        623.17        42.54 o                         
  -9  20   2         29.78         20.39         7.20 o                         
  -8  20   2       3941.76       3943.47        87.95 o                         
  -7  20   2         22.42         21.40         7.68 o                         
  -6  20   2        231.97        175.18        26.37 o                         
  -5  20   2       2466.66       2857.69      1686.42 o                         
  -4  20   2       1224.70       1168.77        67.29 o                         
  -3  20   2       6652.30       4857.26       183.17 o                         
  -2  20   2        955.67       1001.51        75.69 o                         
  -1  20   2          0.98          4.68         7.49 o                         
   0  20   2       1371.06       1259.51       111.16 o                         
   1  20   2      13780.92      13900.92       229.89 o                         
   2  20   2       1658.20       1617.03        81.49 o                         
   3  20   2         27.78         29.66         9.03 o                         
   4  20   2        652.49        634.11        32.74 o                         
   5  20   2       8547.85       8504.15       406.68 o                         
   6  20   2       7204.97       7154.52       183.89 o                         
   7  20   2          6.90         32.16        16.11 o                         
   8  20   2          8.20         13.79        34.06 o                         
   9  20   2        459.86        464.45        43.12 o                         
  10  20   2        141.31        129.48        28.28 o                         
 -11  21   2        765.96        799.93        73.24 o                         
 -10  21   2        424.69        410.78        34.16 o                         
  -9  21   2        381.80        354.22        36.80 o                         
  -8  21   2       1783.16       1514.67        30.96 o                         
  -7  21   2       1447.57       1397.56        57.03 o                         
  -6  21   2       3653.64       3955.92       139.15 o                         
  -5  21   2        505.08        604.24        77.64 o                         
  -4  21   2       2822.02       2743.07       242.65 o                         
  -3  21   2          1.63          5.38         8.83 o                         
  -2  21   2       3916.27       3613.68       126.68 o                         
  -1  21   2         15.39          9.11         6.06 o                         
   0  21   2        198.99        189.22        29.44 o                         
   1  21   2       2452.06       2300.75        95.04 o                         
   2  21   2      33530.55      35061.21       887.76 o                         
   3  21   2       4153.41       4311.82       131.45 o                         
   4  21   2       4190.03       3945.11       112.88 o                         
   5  21   2      17025.95      17243.53       487.24 o                         
   6  21   2        246.52        297.36        44.09 o                         
   7  21   2       4326.92       4063.61       245.24 o                         
   8  21   2       1668.60       1727.04       103.18 o                         
   9  21   2       4944.13       5184.07       221.13 o                         
  10  21   2        171.51        218.38        96.45 o                         
 -10  22   2       1244.19       1147.64        57.89 o                         
  -9  22   2        514.56        486.53        32.54 o                         
  -8  22   2        262.43        233.20        43.06 o                         
  -7  22   2       1897.07       1798.36        73.56 o                         
  -6  22   2        266.49        236.09        33.63 o                         
  -5  22   2         35.43         27.11        14.34 o                         
  -4  22   2       2235.07       2226.86       233.78 o                         
  -3  22   2        128.23        225.99        66.39 o                         
  -2  22   2       4232.73       4068.27       147.27 o                         
  -1  22   2          3.27         60.08        18.28 o                         
   0  22   2       8089.14       8125.07       374.78 o                         
   1  22   2       2888.98       2511.88       166.85 o                         
   2  22   2       4591.66       4476.16       146.90 o                         
   3  22   2       2597.50       2318.68       116.77 o                         
   4  22   2        199.26        137.53        17.09 o                         
   5  22   2       2977.93       2985.77       180.20 o                         
   6  22   2       3873.07       4001.02       114.38 o                         
   7  22   2          5.47         31.78        16.04 o                         
   8  22   2       1593.49       1449.61       120.89 o                         
   9  22   2        162.44        222.27        28.12 o                         
  10  22   2         47.37         43.98        14.71 o                         
 -10  23   2        506.77        442.03        33.71 o                         
  -9  23   2         43.05         28.22         7.53 o                         
  -8  23   2        106.37        108.75        14.55 o                         
  -7  23   2       1094.07       1002.80        61.28 o                         
  -6  23   2         55.58         50.09        13.74 o                         
  -5  23   2        633.15        668.47        54.50 o                         
  -3  23   2       6764.88       6274.02       181.83 o                         
  -2  23   2        218.52        193.34        53.20 o                         
  -1  23   2      10240.23      10581.94       360.51 o                         
   0  23   2       1036.04       1008.64        57.65 o                         
   1  23   2       8474.52       8501.71       291.74 o                         
   2  23   2         53.19         77.04        17.13 o                         
   3  23   2          8.61         27.92        13.67 o                         
   4  23   2        834.65        788.57        50.42 o                         
   5  23   2        791.58        795.54        63.54 o                         
   6  23   2         34.88         38.33        11.03 o                         
   7  23   2        418.14        402.93        36.29 o                         
   8  23   2       3056.25       3193.43       102.51 o                         
   9  23   2        165.27        124.59        27.22 o                         
 -10  24   2        218.24        169.09        26.12 o                         
  -9  24   2         12.31         31.14        13.70 o                         
  -8  24   2       2312.65       2455.81        73.78 o                         
  -7  24   2       1963.92       1986.16        75.58 o                         
  -6  24   2        312.14        479.25        71.15 o                         
  -5  24   2       1493.73       1460.64       110.73 o                         
  -4  24   2       2162.42       2262.87       126.74 o                         
  -3  24   2        545.81        273.79        38.28 o                         
  -2  24   2       9729.24      10350.11       340.83 o                         
  -1  24   2         80.00        117.00        37.20 o                         
   0  24   2       5536.28       4968.10       138.24 o                         
   1  24   2       7957.70       8555.13       293.90 o                         
   2  24   2          3.03         32.72        13.08 o                         
   3  24   2       3056.83       3086.31       114.97 o                         
   4  24   2       1067.22        899.61        56.93 o                         
   5  24   2       1654.34       1379.97       125.65 o                         
   6  24   2         94.41        141.17        20.46 o                         
   7  24   2         18.38         14.77         9.73 o                         
   8  24   2        216.50        175.82        30.82 o                         
   9  24   2       3722.43       3812.06       147.92 o                         
 -10  25   2       1264.39       1172.44        64.36 o                         
  -9  25   2        252.56        229.55        31.96 o                         
  -8  25   2       1197.77       1118.95        97.97 o                         
  -7  25   2        137.79         88.09        18.26 o                         
  -6  25   2      20111.09      23262.28      1982.05 o                         
  -5  25   2        285.26        310.51        54.65 o                         
  -4  25   2       2430.48       2649.86       152.25 o                         
  -3  25   2        944.41        807.69       108.94 o                         
  -1  25   2        743.62        741.51        38.90 o                         
   0  25   2       4268.60       3994.75        97.58 o                         
   1  25   2        260.10        258.83        36.22 o                         
   2  25   2       5311.42       4984.85       212.37 o                         
   3  25   2      16797.37      17715.36       540.44 o                         
   4  25   2       1889.23       1709.91        88.81 o                         
   5  25   2       9849.35       9698.49       338.02 o                         
   6  25   2        384.82        419.73        31.44 o                         
   7  25   2       3534.45       3595.30       136.65 o                         
   8  25   2          1.11        -22.61        15.07 o                         
   9  25   2       2074.01       2265.13       102.51 o                         
 -10  26   2       1345.98       1357.19        70.51 o                         
  -9  26   2         61.24         60.97        12.20 o                         
  -8  26   2        126.64         80.09        13.59 o                         
  -7  26   2       4402.71       4739.79        96.90 o                         
  -6  26   2         69.17         88.75        23.01 o                         
  -5  26   2       8960.59      10136.58       283.32 o                         
  -4  26   2         13.03         51.47        32.87 o                         
  -3  26   2       2383.82       2237.89        96.67 o                         
  -2  26   2       4828.88       4996.10       251.95 o                         
  -1  26   2       2287.49       2374.73       128.10 o                         
   0  26   2       7111.33       7156.30       337.15 o                         
   1  26   2        101.22        132.67        26.17 o                         
   2  26   2       4914.03       5365.11       330.07 o                         
   3  26   2        685.53        614.61        75.58 o                         
   4  26   2        726.27        628.93        58.66 o                         
   5  26   2       2339.11       1830.45       105.97 o                         
   6  26   2        297.34        272.40        36.98 o                         
   7  26   2        800.64        833.56        58.28 o                         
   8  26   2       1237.64       1488.12        98.32 o                         
   9  26   2        577.65        617.99        47.25 o                         
  -9  27   2         59.09         83.63        13.75 o                         
  -8  27   2        351.00        377.07        27.56 o                         
  -7  27   2        123.09         87.81        18.29 o                         
  -6  27   2        635.95        659.18        47.13 o                         
  -5  27   2         25.12         58.82        24.44 o                         
  -4  27   2       3073.86       2818.55       262.54 o                         
  -3  27   2       4241.17       4451.98       222.97 o                         
  -2  27   2       1270.58       1252.50        43.85 o                         
  -1  27   2       8295.50       8661.10      3531.13 o                         
   0  27   2        545.73        588.17        76.29 o                         
   1  27   2       5846.35       6084.55       290.44 o                         
   2  27   2        378.87        363.53        43.04 o                         
   3  27   2        830.99        860.47        38.85 o                         
   4  27   2         52.49         27.57         8.08 o                         
   5  27   2       1053.20       1065.90        67.78 o                         
   6  27   2         58.98         57.99        23.90 o                         
   7  27   2        810.16        870.91        74.07 o                         
   8  27   2       4128.31       4594.54       148.19 o                         
  -9  28   2        110.92        105.13        17.08 o                         
  -8  28   2        197.91        121.05        18.75 o                         
  -7  28   2        449.15        527.33        53.93 o                         
  -6  28   2        453.36        465.30        61.50 o                         
  -5  28   2       1012.20       1054.74        58.98 o                         
  -3  28   2       1058.95        722.32        13.19 o                         
  -2  28   2        892.78        893.72        55.77 o                         
  -1  28   2         72.53        114.45        36.98 o                         
   0  28   2       8203.88       7825.89       335.64 o                         
   1  28   2       3296.49       3293.68       191.61 o                         
   2  28   2         12.25          7.11        10.86 o                         
   3  28   2          5.46         14.63        40.44 o                         
   4  28   2        110.24        120.42        32.10 o                         
   5  28   2       1924.72       2012.89       140.55 o                         
   6  28   2        349.42        314.64        58.71 o                         
   7  28   2        500.67        502.34        57.44 o                         
   8  28   2          0.90         29.04        16.87 o                         
  -9  29   2         44.39         36.26        20.18 o                         
  -8  29   2        472.72        415.27        32.42 o                         
  -7  29   2        125.60         66.91        13.64 o                         
  -6  29   2       4170.40       4696.99       141.45 o                         
  -5  29   2        841.05        827.71        54.12 o                         
  -3  29   2         71.99         63.32        44.92 o                         
  -2  29   2        133.34        131.24        18.16 o                         
  -1  29   2       1680.47       1771.62        72.55 o                         
   0  29   2        163.80        214.93        34.70 o                         
   1  29   2        176.45        156.24        47.59 o                         
   2  29   2        104.14         94.82        18.09 o                         
   3  29   2       8526.64       8789.21       435.99 o                         
   4  29   2       1142.14       1214.40        93.12 o                         
   5  29   2       2212.18       2209.99       122.19 o                         
   6  29   2        386.87        384.56        44.66 o                         
   7  29   2       3506.97       3650.70       101.01 o                         
   8  29   2        469.15        415.19        40.16 o                         
  -8  30   2        367.22        311.78        28.70 o                         
  -7  30   2       2089.11       2339.42        79.65 o                         
  -6  30   2         15.10         10.35        15.39 o                         
  -5  30   2       4777.92       4740.64       469.94 o                         
  -4  30   2        346.61        394.82        41.74 o                         
  -3  30   2       2326.77       2316.55       124.57 o                         
  -2  30   2         18.27         87.49        21.15 o                         
  -1  30   2        762.40        748.00        63.50 o                         
   0  30   2        378.43        406.09        26.03 o                         
   1  30   2        426.76        359.33       131.60 o                         
   2  30   2       2284.27       2260.04       153.50 o                         
   3  30   2         15.33         71.15        24.87 o                         
   4  30   2       1320.59       1475.45        91.59 o                         
   5  30   2        331.32        299.74        59.47 o                         
   6  30   2       2918.46       3091.72       122.63 o                         
   7  30   2         51.73         50.33        19.74 o                         
   8  30   2         51.57         66.00        18.60 o                         
  -8  31   2         45.76         51.19        17.48 o                         
  -7  31   2        423.15        397.72        27.43 o                         
  -6  31   2        858.55        857.52        44.88 o                         
  -5  31   2       2669.59       3071.01       129.37 o                         
  -4  31   2        198.18        278.54        48.73 o                         
  -3  31   2        767.12        844.68        58.06 o                         
  -2  31   2       3273.15       3295.95       173.79 o                         
  -1  31   2         15.11         41.07        16.77 o                         
   0  31   2        183.37        166.53        24.03 o                         
   1  31   2       3864.82       3942.47       178.42 o                         
   2  31   2       6785.95       7314.82       121.94 o                         
   3  31   2         60.83         60.13        11.64 o                         
   4  31   2        330.88        267.67        41.87 o                         
   5  31   2        647.98        647.38        46.81 o                         
   6  31   2        243.10        103.28        62.82 o                         
   7  31   2        829.76        762.48        46.57 o                         
  -8  32   2         62.19         53.97        13.77 o                         
  -7  32   2        335.45        340.39        31.68 o                         
  -6  32   2        296.56        274.47        37.83 o                         
  -5  32   2       1843.20       2000.41        87.66 o                         
  -3  32   2        987.15       1102.05        57.44 o                         
  -2  32   2        352.82        347.97        57.09 o                         
  -1  32   2         93.55        154.84        39.58 o                         
   0  32   2       1113.87       1069.27        48.07 o                         
   1  32   2       4973.10       5797.35       146.84 o                         
   2  32   2        649.83        675.11        49.63 o                         
   3  32   2        217.80        205.03        32.02 o                         
   4  32   2         35.81         67.59        26.23 o                         
   5  32   2        162.86        165.03        32.11 o                         
   6  32   2          9.17         -1.50        10.49 o                         
   7  32   2         90.58         66.76        41.05 o                         
  -7  33   2        621.08        653.89        32.08 o                         
  -6  33   2         15.53         28.67         8.32 o                         
  -5  33   2        470.59        599.24        35.34 o                         
  -4  33   2        809.10        810.12        80.45 o                         
  -3  33   2          6.38         36.32        19.57 o                         
  -2  33   2        210.76        236.22        24.97 o                         
  -1  33   2       5247.70       5355.47        89.93 o                         
   0  33   2          0.04         10.55        13.73 o                         
   1  33   2        315.95        421.45        45.76 o                         
   2  33   2        152.13        106.38        16.94 o                         
   3  33   2       1438.35       1448.57        66.46 o                         
   4  33   2          3.01         44.06        16.68 o                         
   5  33   2         89.36         58.20        22.71 o                         
   6  33   2       1038.51       1154.68        83.04 o                         
   7  33   2       1556.31       1767.57       122.09 o                         
  -7  34   2        118.60        114.68        19.62 o                         
  -6  34   2        111.97         78.64        14.92 o                         
  -5  34   2        694.56        775.58        42.75 o                         
  -4  34   2       2130.62       2248.72       129.38 o                         
  -3  34   2        164.83        149.11        22.43 o                         
  -2  34   2        179.50        168.65        23.93 o                         
  -1  34   2       1233.40       1370.89       113.97 o                         
   0  34   2        920.15        924.96        68.83 o                         
   1  34   2       2759.78       2733.86       140.77 o                         
   2  34   2       2601.47       2875.76        63.80 o                         
   3  34   2         82.55         90.17        23.97 o                         
   4  34   2       1256.59       1257.72        75.69 o                         
   5  34   2        272.69        236.88        48.12 o                         
   6  34   2        443.65        392.63        41.12 o                         
  -7  35   2        153.34        189.12        30.25 o                         
  -6  35   2       1256.03       1292.65        53.34 o                         
  -5  35   2        760.81        836.50        53.00 o                         
  -3  35   2        417.11        484.54        33.78 o                         
  -2  35   2        912.05       1046.33        51.07 o                         
  -1  35   2        961.81       1080.41       131.52 o                         
   0  35   2         13.44         20.61         7.69 o                         
   1  35   2        167.77        143.46        21.30 o                         
   2  35   2       4674.46       5575.87       210.75 o                         
   3  35   2         11.62         19.24        16.00 o                         
   4  35   2         19.78         -2.23        17.67 o                         
   5  35   2        440.98        441.54        37.92 o                         
   6  35   2          0.86         21.13        28.76 o                         
  -6  36   2          1.22         20.63        11.87 o                         
  -5  36   2       2907.67       3133.78       131.44 o                         
  -4  36   2       2029.11       2259.51        98.67 o                         
  -3  36   2        113.55        148.58        28.72 o                         
  -2  36   2        120.01        178.68        42.28 o                         
  -1  36   2        105.41        128.92        17.11 o                         
   0  36   2        729.21        724.97        47.76 o                         
   1  36   2        633.74        614.21        35.42 o                         
   2  36   2        874.86        816.18        94.14 o                         
   3  36   2        754.54        782.03        91.37 o                         
   4  36   2       1047.86       1276.86        77.31 o                         
   5  36   2          0.99         41.65        85.75 o                         
  -5  37   2          9.41         30.91        17.61 o                         
  -4  37   2        937.39       1081.47        68.43 o                         
  -3  37   2        552.50        591.29        47.41 o                         
  -2  37   2        287.28        296.39        27.15 o                         
  -1  37   2       1455.89       1645.07       117.18 o                         
   0  37   2        974.26        907.55        43.45 o                         
   1  37   2         99.56        105.79        22.26 o                         
   2  37   2        128.16        132.35        28.04 o                         
   3  37   2        222.54        205.42        31.25 o                         
   4  37   2        302.04        259.21        36.18 o                         
   5  37   2        132.15        130.74        28.39 o                         
  -5  38   2        916.75        874.86        45.04 o                         
  -4  38   2        753.86        847.26        39.58 o                         
  -3  38   2        195.23        189.73        22.98 o                         
  -2  38   2       1906.30       2108.13       193.12 o                         
  -1  38   2       3229.11       3303.63       114.19 o                         
   0  38   2        510.91        370.37        49.66 o                         
   1  38   2        136.31        203.17        28.87 o                         
   2  38   2       2287.94       2368.75       119.75 o                         
   3  38   2        487.35        518.92        41.15 o                         
   4  38   2        477.41        539.12        51.67 o                         
  -4  39   2        476.78        460.03        41.30 o                         
  -3  39   2        325.85        302.86        35.17 o                         
  -2  39   2       1260.37       1221.88       121.11 o                         
   0  39   2       1020.12       1052.69        85.47 o                         
   1  39   2       1153.70       1285.68        80.02 o                         
   2  39   2        704.76        827.92       160.47 o                         
   3  39   2        680.46        579.80        76.34 o                         
  -3  40   2         23.28         92.94        18.57 o                         
  -2  40   2         47.30         52.84        13.07 o                         
  -1  40   2          2.49         16.78         9.71 o                         
   0  40   2       1878.97       1746.54       132.89 o                         
   1  40   2        464.40        378.89        46.93 o                         
   2  40   2        100.06        107.05        35.03 o                         
  -1  41   2        125.98         95.72        18.13 o                         
   0  41   2       2132.63       2532.65       166.74 o                         
 -12   1   3        794.98        783.39        50.17 o                         
 -11   1   3       1457.50       1632.79        78.31 o                         
 -10   1   3       5829.32       6462.43        98.16 o                         
  -9   1   3        413.24        387.68        22.90 o                         
  -8   1   3        807.78        862.08        38.05 o                         
  -7   1   3       1418.25       1305.07        51.19 o                         
  -6   1   3      31414.62      33667.39       294.80 o                         
  -5   1   3          8.12         27.42        17.14 o                         
  -4   1   3        547.84        499.14        22.58 o                         
  -3   1   3        401.84        410.95        23.24 o                         
  -2   1   3       4198.44       4192.00        89.41 o                         
  -1   1   3      12984.58      13509.16       260.31 o                         
   0   1   3        146.46        239.66        48.13 o                         
   1   1   3       9852.49       9835.04       121.66 o                         
   2   1   3         21.19         69.55        10.91 o                         
   3   1   3      52486.77      52878.12       355.01 o                         
   4   1   3      10921.14      10873.78       171.30 o                         
   5   1   3       3749.18       3858.36       106.20 o                         
   6   1   3       3289.28       3441.45       115.08 o                         
   7   1   3      11168.08      11128.44       391.22 o                         
   8   1   3      10892.66      11864.86       269.77 o                         
   9   1   3       4209.76       4569.94       116.41 o                         
  10   1   3        322.57        331.94        37.86 o                         
  11   1   3        462.45        475.50        39.28 o                         
 -12   2   3       1037.89       1048.88        65.97 o                         
 -11   2   3        134.30        228.06        28.36 o                         
 -10   2   3       4204.06       4624.75        90.65 o                         
  -9   2   3        242.34        295.21        18.91 o                         
  -8   2   3         65.52         74.53        11.13 o                         
  -7   2   3        711.03        707.53        36.49 o                         
  -6   2   3       9330.72       9477.20       212.69 o                         
  -5   2   3       2259.34       2328.29        34.51 o                         
  -4   2   3        252.88        231.64        12.99 o                         
  -3   2   3       1679.07       1666.45        24.77 o                         
  -2   2   3       6887.30       6572.54       123.53 o                         
  -1   2   3        204.59        415.24        68.49 o                         
   0   2   3        114.10        357.52        34.65 o                         
   1   2   3       1617.22       1589.55        57.57 o                         
   2   2   3       3007.13       2732.54        67.54 o                         
   3   2   3        431.54        535.11        35.49 o                         
   4   2   3        495.73        540.06        35.86 o                         
   5   2   3        838.58        989.20        61.57 o                         
   6   2   3        848.35        839.28        46.62 o                         
   7   2   3        577.69        551.60        90.83 o                         
   8   2   3         45.29         35.60        20.58 o                         
   9   2   3         82.17         86.15        51.36 o                         
  10   2   3         12.50         12.07        63.80 o                         
  11   2   3        107.86         91.63        34.39 o                         
 -12   3   3       2040.87       2044.64        50.94 o                         
 -11   3   3      12657.48      14846.16       226.46 o                         
 -10   3   3       7867.05       8487.62       181.99 o                         
  -9   3   3        357.79        338.47        23.11 o                         
  -8   3   3        213.15        251.79        20.52 o                         
  -7   3   3        857.75        869.69        43.69 o                         
  -6   3   3       1574.50       1489.29        36.76 o                         
  -5   3   3       3517.29       3621.12        91.52 o                         
  -4   3   3       4392.60       4339.41        85.50 o                         
  -3   3   3       7480.22       7328.75        73.42 o                         
  -2   3   3         94.78        134.02        18.84 o                         
  -1   3   3       6092.75       6437.73       220.66 o                         
   0   3   3       4107.42       3993.73       163.13 o                         
   1   3   3       1265.55       1108.86        37.93 o                         
   2   3   3       1944.81       2001.01        38.90 o                         
   3   3   3       2172.23       2141.30       170.63 o                         
   4   3   3         97.93         54.64         8.74 o                         
   5   3   3         28.36         20.00         9.81 o                         
   6   3   3        284.25        292.45        28.04 o                         
   7   3   3       1673.77       1590.55        78.51 o                         
   8   3   3       3380.85       3468.83       306.88 o                         
   9   3   3        211.31         93.15        23.46 o                         
  10   3   3        642.17        607.77        82.19 o                         
  11   3   3         28.11         35.01        32.01 o                         
 -12   4   3        862.71        789.03        55.20 o                         
 -11   4   3          3.29         20.46        11.73 o                         
 -10   4   3        283.49        369.71        22.01 o                         
  -9   4   3       1128.22       1179.85        49.03 o                         
  -8   4   3        300.57        297.69        19.98 o                         
  -7   4   3       1962.63       1969.38        60.26 o                         
  -6   4   3       2146.69       2148.88        63.27 o                         
  -5   4   3        841.80        819.76        27.61 o                         
  -4   4   3       5169.65       5160.99        95.90 o                         
  -3   4   3       7949.86       7475.49        75.91 o                         
  -2   4   3       6979.32       7215.40       168.89 o                         
  -1   4   3       7970.25       7604.54       133.91 o                         
   0   4   3       7321.01       6809.13       147.13 o                         
   1   4   3       8726.54       9256.83       130.75 o                         
   2   4   3        953.21        772.97        34.99 o                         
   3   4   3       5435.18       5733.86       157.36 o                         
   4   4   3      11621.20      11755.11       139.74 o                         
   5   4   3       2532.83       2355.73        48.30 o                         
   6   4   3       1147.99       1268.29        28.47 o                         
   7   4   3        118.94        137.02        36.01 o                         
   8   4   3       7365.93       7076.45       185.01 o                         
   9   4   3        136.43         84.08        30.82 o                         
  10   4   3        441.06        442.06        42.46 o                         
  11   4   3        160.09        107.14        24.20 o                         
 -12   5   3        281.88        259.20        27.42 o                         
 -11   5   3          4.18         35.18        10.86 o                         
 -10   5   3       1056.82       1219.90        53.85 o                         
  -9   5   3        920.42       1025.31        42.83 o                         
  -8   5   3       1011.63       1033.85        55.53 o                         
  -7   5   3        139.39        203.70        18.91 o                         
  -6   5   3       9484.71       9341.34       124.19 o                         
  -5   5   3         58.25         60.19        18.16 o                         
  -4   5   3      14696.46      16023.87       210.58 o                         
  -3   5   3        121.70        135.14        12.98 o                         
  -2   5   3       9038.94       9285.01       256.65 o                         
  -1   5   3       2958.03       3201.51        99.91 o                         
   0   5   3       2644.03       2947.27        71.17 o                         
   1   5   3      10289.03      10546.00       346.93 o                         
   2   5   3       3995.38       3845.71       107.49 o                         
   3   5   3      39772.46      41128.11       630.68 o                         
   4   5   3       6635.26       6649.43       128.04 o                         
   5   5   3       2976.11       2842.33        78.85 o                         
   6   5   3        804.78        904.99        25.18 o                         
   7   5   3      16060.42      16603.48       301.43 o                         
   8   5   3          1.31          1.97        20.33 o                         
   9   5   3       5490.99       5668.79       349.48 o                         
  10   5   3        463.70        491.81        38.42 o                         
  11   5   3        335.62        311.92        40.95 o                         
 -12   6   3       2367.43       2490.41        56.17 o                         
 -11   6   3        959.39       1048.65        47.67 o                         
 -10   6   3       2568.09       2708.00        75.35 o                         
  -9   6   3       5067.61       5555.29       112.97 o                         
  -8   6   3        756.26        957.81        33.41 o                         
  -7   6   3       1962.16       2020.99        44.16 o                         
  -6   6   3          6.79         18.33         6.78 o                         
  -5   6   3      10425.75      10734.53       142.13 o                         
  -4   6   3       6451.41       6913.74       152.35 o                         
  -3   6   3       3951.48       4253.78        91.35 o                         
  -2   6   3       1611.81       1388.36        39.26 o                         
  -1   6   3      10508.23      10584.68       198.03 o                         
   0   6   3       1115.44       1312.19        83.48 o                         
   1   6   3        622.37        704.35        56.94 o                         
   2   6   3      17965.83      18033.51       223.31 o                         
   3   6   3        506.90        667.19       157.55 o                         
   4   6   3         18.52         27.50         6.52 o                         
   5   6   3       1314.98       1333.61        29.78 o                         
   6   6   3       6816.55       7021.43       188.63 o                         
   7   6   3        999.37        937.96        45.97 o                         
   8   6   3        527.30        506.66        40.86 o                         
   9   6   3       2272.41       2126.06       131.06 o                         
  10   6   3         17.22         40.31        18.92 o                         
  11   6   3       1305.41       1383.12        85.25 o                         
 -12   7   3       2247.32       2260.56        91.74 o                         
 -11   7   3       2580.78       2884.76        44.31 o                         
 -10   7   3        819.31        845.35        43.42 o                         
  -9   7   3        617.05        653.28        46.19 o                         
  -8   7   3         34.72         43.57        10.28 o                         
  -7   7   3         36.87         50.49         7.12 o                         
  -6   7   3          2.51         10.52         8.70 o                         
  -5   7   3      14034.65      15344.87       161.12 o                         
  -4   7   3       2120.20       2276.71       220.28 o                         
  -3   7   3      31522.33      30666.47       533.80 o                         
  -2   7   3       3459.08       3139.21        97.66 o                         
  -1   7   3       4959.00       4717.72       130.81 o                         
   0   7   3       5052.04       4491.61       125.77 o                         
   1   7   3       6638.28       6429.20       172.72 o                         
   2   7   3      16764.65      15837.69       255.29 o                         
   3   7   3       2600.00       2686.64        67.63 o                         
   4   7   3        255.25        280.80        31.87 o                         
   5   7   3        210.60        145.06        21.35 o                         
   6   7   3         17.32         36.86        15.86 o                         
   7   7   3        687.56        697.33        37.11 o                         
   8   7   3      11264.20      10766.72       485.04 o                         
   9   7   3        441.79        355.27        36.55 o                         
  10   7   3        189.87        173.35        41.54 o                         
  11   7   3        377.29        321.72        42.06 o                         
 -12   8   3         12.11         34.05        10.26 o                         
 -11   8   3        169.98        121.73        30.47 o                         
 -10   8   3         11.33         26.74        11.89 o                         
  -9   8   3         14.00          5.07        10.46 o                         
  -8   8   3         98.07        102.13        14.68 o                         
  -7   8   3       2379.20       2311.48        57.28 o                         
  -6   8   3       9240.61       9483.55       116.14 o                         
  -5   8   3         86.31         55.07        16.99 o                         
  -3   8   3       8808.51       8877.59       418.58 o                         
  -2   8   3      19640.49      19643.23       231.19 o                         
  -1   8   3       1303.35       1556.53        52.34 o                         
   0   8   3      15512.95      15673.47       146.79 o                         
   1   8   3      26166.06      24862.84       641.00 o                         
   2   8   3       3618.84       3445.79       121.42 o                         
   3   8   3       1097.65        911.49        49.94 o                         
   4   8   3      12644.93      13646.10       262.29 o                         
   5   8   3         79.89         72.22        15.47 o                         
   6   8   3          1.01         19.71         8.65 o                         
   7   8   3       1063.47        944.10        69.96 o                         
   8   8   3       3155.92       3137.74       254.43 o                         
   9   8   3        740.50        664.00        38.34 o                         
  10   8   3          3.04         11.85        10.40 o                         
  11   8   3        115.82         82.27        21.20 o                         
 -12   9   3        311.23        223.63        26.70 o                         
 -11   9   3        857.54        980.89        65.84 o                         
 -10   9   3       1269.73       1362.67        50.97 o                         
  -9   9   3        493.87        505.53        37.50 o                         
  -8   9   3       2233.26       2348.24        57.72 o                         
  -7   9   3          8.49         17.49         5.65 o                         
  -6   9   3      13283.29      13785.13       221.60 o                         
  -5   9   3       3801.13       3830.96       102.15 o                         
  -4   9   3      29063.30      27013.79       383.87 o                         
  -3   9   3        725.50        738.22        58.11 o                         
  -2   9   3        844.73       1034.45        43.45 o                         
  -1   9   3       8208.26       8476.40       121.63 o                         
   0   9   3       5786.83       6240.07       228.70 o                         
   1   9   3       1926.78       2160.15        62.26 o                         
   2   9   3      17700.07      18264.73       386.46 o                         
   3   9   3       8277.95       8378.92       122.98 o                         
   4   9   3        290.06        448.31        30.04 o                         
   5   9   3        205.14        169.68        19.81 o                         
   6   9   3        159.50        138.84        32.22 o                         
   7   9   3       2162.24       2183.00        57.70 o                         
   8   9   3       1771.30       1709.07        96.41 o                         
   9   9   3         11.08         22.70         6.08 o                         
  10   9   3          3.49         34.77        12.54 o                         
  11   9   3        761.70        816.01        66.12 o                         
 -12  10   3         43.01         33.48        26.41 o                         
 -11  10   3       1095.04       1037.79        53.23 o                         
 -10  10   3        676.18        713.01        41.13 o                         
  -9  10   3       3710.64       3809.17        91.87 o                         
  -8  10   3        134.68        119.89        14.30 o                         
  -7  10   3       1062.37       1092.72        44.31 o                         
  -6  10   3        507.35        518.55        27.63 o                         
  -5  10   3      27958.49      29705.60       265.93 o                         
  -4  10   3       7118.04       6782.65       176.92 o                         
  -3  10   3       6656.64       7169.61       174.96 o                         
  -2  10   3       3058.13       3103.35        63.66 o                         
  -1  10   3       2888.48       2953.80        70.89 o                         
   0  10   3       1559.31       1423.32        57.96 o                         
   1  10   3       2594.79       2575.20       337.15 o                         
   2  10   3       6176.67       6017.06       140.58 o                         
   3  10   3       2407.99       2333.02       110.71 o                         
   4  10   3       2933.76       3165.62        99.33 o                         
   5  10   3         33.18         46.99        10.52 o                         
   6  10   3       6879.45       6952.23       159.49 o                         
   7  10   3        264.02        318.74        33.46 o                         
   8  10   3       2406.93       2457.32        36.56 o                         
   9  10   3       2930.39       2863.28        97.67 o                         
  10  10   3       2063.87       1984.18       140.69 o                         
  11  10   3          8.66         31.14        11.52 o                         
 -12  11   3        651.85        640.25        60.77 o                         
 -11  11   3        163.90        120.69        18.10 o                         
 -10  11   3         95.99        123.69        27.91 o                         
  -9  11   3         15.53         10.66        12.56 o                         
  -8  11   3        755.79        698.93        53.66 o                         
  -7  11   3       2199.12       2202.96        90.15 o                         
  -6  11   3       1351.47       1312.50        55.86 o                         
  -5  11   3      10014.76       9502.33       572.27 o                         
  -4  11   3        378.03        199.80       101.75 o                         
  -3  11   3      67541.47      67922.66       881.05 o                         
  -2  11   3        111.55        162.10        16.37 o                         
  -1  11   3       6618.13       6627.51       144.91 o                         
   0  11   3      12710.29      11738.38       225.25 o                         
   2  11   3       4639.35       4003.85       141.83 o                         
   3  11   3       2454.21       2553.64        65.85 o                         
   4  11   3        933.68        982.07        54.52 o                         
   5  11   3       1201.68       1272.60        75.21 o                         
   6  11   3        272.09        284.43        31.10 o                         
   7  11   3       1519.65       1390.16        57.68 o                         
   8  11   3         20.51         32.56        27.36 o                         
   9  11   3        572.93        573.01        45.70 o                         
  10  11   3       3100.78       2925.99       107.31 o                         
  11  11   3        478.57        439.23        72.88 o                         
 -12  12   3        135.69         84.68        16.71 o                         
 -11  12   3        572.49        455.46        84.28 o                         
 -10  12   3        144.25        112.01        25.36 o                         
  -9  12   3        403.47        324.85        29.41 o                         
  -8  12   3       1252.30       1089.78        84.23 o                         
  -7  12   3          2.23         21.01        31.15 o                         
  -6  12   3        215.67        202.67        24.76 o                         
  -5  12   3        336.03        334.45        39.45 o                         
  -4  12   3      59671.77      60825.57       887.11 o                         
  -3  12   3       2830.92       2544.42        65.83 o                         
  -2  12   3       1874.57       1733.99        36.09 o                         
  -1  12   3       6852.66       7020.00       172.39 o                         
   0  12   3      18246.39      17756.24       192.77 o                         
   1  12   3      40835.16      40612.35       386.50 o                         
   2  12   3       3909.55       3670.07       130.35 o                         
   3  12   3         17.08         16.29         4.76 o                         
   4  12   3         10.14         23.53        61.63 o                         
   5  12   3        611.43        604.24        83.91 o                         
   6  12   3       1052.34       1085.17        50.22 o                         
   7  12   3       1400.67       1299.17        56.89 o                         
   8  12   3         44.77         23.34         9.31 o                         
   9  12   3       3471.16       3502.57        96.42 o                         
  10  12   3        420.19        376.42        32.81 o                         
  11  12   3       2409.72       2607.26       171.28 o                         
 -12  13   3       1217.33       1228.34        86.41 o                         
 -11  13   3       4307.73       4609.67       134.17 o                         
 -10  13   3       1995.31       2209.71       143.47 o                         
  -9  13   3        649.80        613.93        33.62 o                         
  -8  13   3       8411.40       9085.46       146.08 o                         
  -7  13   3       1172.77        950.54        52.91 o                         
  -6  13   3       3732.13       3902.84        87.82 o                         
  -5  13   3       1626.45       1301.85        74.33 o                         
  -3  13   3        372.07        368.70        25.17 o                         
  -2  13   3        645.65        768.77        35.49 o                         
  -1  13   3         11.77         25.31         6.50 o                         
   0  13   3        188.38        182.45        23.57 o                         
   1  13   3       4472.20       4649.86       226.21 o                         
   2  13   3        703.12        742.54        64.72 o                         
   3  13   3         83.42        124.70        31.46 o                         
   4  13   3        817.57        812.34        56.29 o                         
   5  13   3       8672.72       8540.76       346.08 o                         
   6  13   3        217.59        108.56        45.63 o                         
   7  13   3        799.92        839.40        54.32 o                         
   8  13   3       1320.98       1194.76        70.05 o                         
   9  13   3       3017.82       2928.57        88.99 o                         
  10  13   3        792.88        690.83        42.24 o                         
  11  13   3        349.83        266.65        56.01 o                         
 -12  14   3        182.18         87.21        23.08 o                         
 -11  14   3        565.61        480.90        44.14 o                         
 -10  14   3       3064.85       3406.98       207.27 o                         
  -9  14   3      10128.06      10545.19       170.88 o                         
  -8  14   3       1074.76       1026.70        30.50 o                         
  -7  14   3       4653.71       5013.03       145.78 o                         
  -6  14   3         13.35         10.98        18.28 o                         
  -5  14   3      21610.34      22546.22       277.96 o                         
  -4  14   3        946.74        530.28        65.53 o                         
  -3  14   3        315.61        330.43        39.43 o                         
  -2  14   3        897.29        786.61        37.32 o                         
  -1  14   3        251.66        262.70        22.51 o                         
   0  14   3        122.83         98.10        21.06 o                         
   1  14   3       6163.09       5712.44       163.67 o                         
   2  14   3       6628.35       6510.24       325.58 o                         
   3  14   3        641.35        683.59        37.06 o                         
   4  14   3      27521.63      27642.61       320.93 o                         
   5  14   3         20.41         22.12        36.76 o                         
   6  14   3      24172.51      26010.11       575.54 o                         
   7  14   3          1.29          6.20         5.98 o                         
   8  14   3       2933.09       2814.46       139.72 o                         
   9  14   3          2.39         19.12         4.78 o                         
  10  14   3        884.87        868.21       146.19 o                         
 -12  15   3        965.49        896.30       128.24 o                         
 -11  15   3          9.37         16.16         8.84 o                         
 -10  15   3          5.71         -3.42         9.87 o                         
  -9  15   3       3354.76       3102.37       105.73 o                         
  -8  15   3        118.68         86.85        15.00 o                         
  -7  15   3         40.31         48.21        11.49 o                         
  -6  15   3       3309.69       3234.49        85.97 o                         
  -5  15   3       6410.64       5971.44      1940.74 o                         
  -4  15   3        275.20        136.10        72.76 o                         
  -3  15   3       3663.92       3611.99        95.31 o                         
  -2  15   3       5134.78       4819.72       104.40 o                         
  -1  15   3       1684.98       1775.45        59.78 o                         
   0  15   3       7098.11       6528.97       261.70 o                         
   1  15   3      18826.98      19403.29       334.56 o                         
   2  15   3      12250.97      12164.31       421.39 o                         
   3  15   3       4170.05       3947.88       111.80 o                         
   4  15   3        962.21       1057.44        98.72 o                         
   5  15   3       5026.48       5104.80       125.10 o                         
   6  15   3       1387.13        829.80        89.97 o                         
   7  15   3        190.56        218.99        29.83 o                         
   8  15   3        212.13        163.38        24.11 o                         
   9  15   3         43.14         20.00        22.60 o                         
  10  15   3        405.77        434.56        71.15 o                         
 -11  16   3       2137.31       2169.01       209.27 o                         
 -10  16   3         49.36         45.25        12.73 o                         
  -9  16   3         21.26         10.82        18.85 o                         
  -8  16   3       1063.32       1021.32        35.30 o                         
  -7  16   3        136.11        117.69        16.22 o                         
  -6  16   3        359.21        389.60        31.72 o                         
  -5  16   3         45.37         48.66        26.82 o                         
  -4  16   3       2518.49       1854.23        93.32 o                         
  -3  16   3       1853.60       1865.57        76.51 o                         
  -2  16   3       1893.27       1774.76        72.02 o                         
  -1  16   3       5094.82       5349.27       111.18 o                         
   0  16   3        530.59        515.91        36.73 o                         
   1  16   3      29684.88      32465.55       500.86 o                         
   2  16   3       2565.95       2782.90       121.90 o                         
   3  16   3        317.56        363.53        35.76 o                         
   4  16   3       3154.42       3098.88        75.64 o                         
   5  16   3        127.59        161.70        31.80 o                         
   6  16   3        466.94        438.93        76.56 o                         
   7  16   3       1695.14       1542.17       116.13 o                         
   8  16   3        194.72        183.42        31.29 o                         
   9  16   3       9954.27      10694.57       436.74 o                         
  10  16   3         11.77         20.74         8.79 o                         
 -11  17   3       3546.55       3286.74       170.52 o                         
 -10  17   3       1299.41       1270.33        87.32 o                         
  -9  17   3       1149.48       1090.39        28.41 o                         
  -8  17   3        697.34        682.86        33.65 o                         
  -7  17   3       2374.84       2331.93        70.60 o                         
  -6  17   3        977.69       1086.53        44.91 o                         
  -4  17   3       6362.83       6552.32       281.36 o                         
  -3  17   3        800.79        719.58        55.38 o                         
  -2  17   3       1812.78       1505.28       124.71 o                         
  -1  17   3        394.09        365.05        31.42 o                         
   0  17   3        239.91        233.30        31.35 o                         
   2  17   3       2734.45       2801.03       175.17 o                         
   3  17   3       2734.12       2550.32       117.22 o                         
   4  17   3        542.55        551.96        45.52 o                         
   5  17   3        299.51        299.76        27.96 o                         
   6  17   3       2791.50       2708.69       139.06 o                         
   7  17   3       3972.72       3995.67       103.59 o                         
   8  17   3       2641.54       2641.75       164.98 o                         
   9  17   3         95.45        115.70        36.12 o                         
  10  17   3         48.10         40.94        16.65 o                         
 -11  18   3       4032.44       3515.72       111.95 o                         
 -10  18   3        106.57        109.93        30.91 o                         
  -9  18   3       3646.51       3797.74        86.06 o                         
  -8  18   3        414.77        389.12        23.99 o                         
  -7  18   3       3429.99       3360.97        93.57 o                         
  -6  18   3       1143.74       1139.61        49.83 o                         
  -5  18   3      11532.31      11955.86      7022.91 o                         
  -4  18   3         49.13         47.24        14.99 o                         
  -3  18   3        337.23        332.66        28.94 o                         
  -2  18   3       5635.07       5444.71       134.40 o                         
  -1  18   3       2323.86       2002.36        67.64 o                         
   0  18   3        676.74        665.43        38.96 o                         
   1  18   3        502.19        483.78        31.12 o                         
   2  18   3      26920.37      27137.16       297.41 o                         
   3  18   3       1031.33        948.32        95.72 o                         
   4  18   3      15033.92      15878.05       476.64 o                         
   5  18   3        375.08        372.96        58.28 o                         
   6  18   3       2402.62       2446.63       121.43 o                         
   7  18   3        157.16        116.01        35.79 o                         
   8  18   3      17054.15      18017.30       618.87 o                         
   9  18   3        700.49        700.85        50.85 o                         
  10  18   3          7.12         -1.15        23.46 o                         
 -11  19   3        939.75        789.76       111.30 o                         
 -10  19   3         35.91         17.52        17.13 o                         
  -9  19   3          4.71          7.76        14.76 o                         
  -8  19   3        206.06        198.27        23.54 o                         
  -7  19   3         83.86         62.32        24.38 o                         
  -6  19   3        700.85        560.88        80.72 o                         
  -5  19   3        395.72        312.72        43.04 o                         
  -4  19   3          1.29         89.97        32.66 o                         
  -3  19   3        149.65        177.98        25.98 o                         
  -2  19   3       3138.42       2832.68        95.12 o                         
  -1  19   3       2179.13       1995.04        72.71 o                         
   0  19   3          4.14         12.76        14.49 o                         
   1  19   3        213.29        181.43        25.74 o                         
   2  19   3      14181.74      14483.13       424.20 o                         
   3  19   3       7065.05       6354.48       189.03 o                         
   4  19   3       1834.69       1350.56        28.55 o                         
   5  19   3       4830.13       4795.33       148.53 o                         
   6  19   3        305.70        245.76        37.39 o                         
   7  19   3        109.06         81.64        16.95 o                         
   8  19   3          4.46         21.61        10.83 o                         
   9  19   3        606.85        605.07        60.87 o                         
  10  19   3         75.58         79.96        25.22 o                         
 -11  20   3       1840.32       1912.62       121.74 o                         
 -10  20   3       2441.49       2321.49       130.05 o                         
  -9  20   3        293.63        234.66        25.58 o                         
  -8  20   3       1076.47       1106.53        42.87 o                         
  -7  20   3        273.22        268.66        29.44 o                         
  -6  20   3       8748.82       8711.15       282.33 o                         
  -5  20   3        358.58        385.57        30.83 o                         
  -4  20   3       7854.44       6933.16       319.64 o                         
  -3  20   3       3603.15       3552.74        94.31 o                         
  -2  20   3       3464.33       3328.03        72.76 o                         
  -1  20   3        932.98        757.32        99.93 o                         
   0  20   3       4744.34       4436.07       110.81 o                         
   1  20   3       1916.95       1891.24        83.04 o                         
   2  20   3         13.62        -13.22        16.84 o                         
   3  20   3        568.12        540.52        76.45 o                         
   4  20   3       6407.33       6549.49       158.30 o                         
   5  20   3        290.75        252.62        27.72 o                         
   6  20   3        732.31        593.53        68.99 o                         
   7  20   3       2590.80       2365.33       117.00 o                         
   8  20   3        901.58        772.66        85.10 o                         
   9  20   3       7825.15       7979.31       311.31 o                         
  10  20   3        551.47        399.59        49.52 o                         
 -11  21   3        582.46        464.64        38.80 o                         
 -10  21   3         11.83         38.57        28.58 o                         
  -9  21   3         16.53         22.40         8.24 o                         
  -8  21   3          5.85         23.14         7.03 o                         
  -7  21   3        221.94         99.14        33.37 o                         
  -6  21   3       1596.82       1216.26       100.35 o                         
  -5  21   3        753.59        676.65       113.86 o                         
  -3  21   3       3623.94       3551.30        76.65 o                         
  -2  21   3        172.81        182.85        18.42 o                         
  -1  21   3        206.10        155.67        50.50 o                         
   0  21   3        212.67        236.94        27.26 o                         
   1  21   3       1611.33       1679.74        72.11 o                         
   2  21   3        487.35        537.03        63.26 o                         
   3  21   3        863.36        813.12        64.12 o                         
   4  21   3       4080.80       3648.11       116.71 o                         
   5  21   3        502.19        469.39        47.92 o                         
   6  21   3       2062.15       1800.33       108.79 o                         
   7  21   3         45.08         47.14        16.51 o                         
   8  21   3        771.07        746.54        93.86 o                         
   9  21   3         27.07         39.28        20.37 o                         
 -11  22   3        723.08        707.98        61.81 o                         
 -10  22   3        292.95        253.47        26.72 o                         
  -9  22   3        868.36        780.34        42.15 o                         
  -8  22   3        885.65        959.99        36.09 o                         
  -7  22   3       2751.24       2726.15        75.45 o                         
  -6  22   3        598.53        520.77        53.68 o                         
  -5  22   3       3144.48       3218.82       124.89 o                         
  -4  22   3         18.54         23.03        13.33 o                         
  -3  22   3       2440.05       2290.05        98.20 o                         
  -2  22   3       1807.24       1624.41       159.87 o                         
  -1  22   3       5984.01       6049.61       145.28 o                         
   0  22   3         93.15         74.46        18.34 o                         
   1  22   3          9.20         33.79        11.61 o                         
   2  22   3       4797.69       4551.93       165.62 o                         
   3  22   3       7779.57       7757.94       238.34 o                         
   4  22   3       1579.05       1646.76        82.00 o                         
   5  22   3         34.24         13.01        10.51 o                         
   6  22   3        228.08        242.81        47.79 o                         
   7  22   3          2.50         12.15        16.54 o                         
   8  22   3       3995.53       4326.13       298.77 o                         
   9  22   3        757.82        668.37        72.77 o                         
 -10  23   3          4.62         24.16        13.10 o                         
  -9  23   3        776.89        743.98        48.54 o                         
  -8  23   3          6.24         -4.59        12.22 o                         
  -7  23   3        213.52        179.66        22.10 o                         
  -6  23   3        238.19        206.75        28.50 o                         
  -5  23   3        180.62        157.63        24.35 o                         
  -4  23   3        866.88        884.01        64.66 o                         
  -3  23   3        114.84         53.87        15.18 o                         
  -2  23   3       4030.17       3681.24       121.64 o                         
  -1  23   3       2337.19       2163.13       120.93 o                         
   0  23   3       3683.35       3354.36       269.79 o                         
   1  23   3        275.41        303.75        26.38 o                         
   2  23   3        283.16        336.52        31.14 o                         
   3  23   3       5243.44       5350.17       452.75 o                         
   4  23   3        157.73         59.38        74.29 o                         
   5  23   3       2108.51       2067.81       124.04 o                         
   6  23   3         84.47         84.21        47.47 o                         
   7  23   3        392.08        458.95        78.40 o                         
   8  23   3        862.63        846.24        88.45 o                         
   9  23   3         17.02         10.72        28.65 o                         
 -10  24   3         10.05         20.80         8.30 o                         
  -9  24   3        234.25        228.21        22.77 o                         
  -8  24   3       1080.56       1127.19        71.68 o                         
  -7  24   3       5055.46       5181.15       105.24 o                         
  -6  24   3       1037.17        939.46        51.97 o                         
  -5  24   3       1485.54       1599.43        88.50 o                         
  -4  24   3       2518.70       2947.66       220.80 o                         
  -3  24   3       1933.34       1937.17        96.54 o                         
  -2  24   3       2726.39       2711.16       135.54 o                         
  -1  24   3        278.68        254.02        23.88 o                         
   0  24   3        778.23        761.59        60.43 o                         
   1  24   3        816.36        731.34        66.28 o                         
   2  24   3       9108.49       9606.76       194.45 o                         
   3  24   3       9456.98       9531.84       398.22 o                         
   4  24   3       7248.43       6890.92       295.74 o                         
   5  24   3         68.83         61.17        13.98 o                         
   6  24   3       3322.90       3689.81       182.58 o                         
   7  24   3        597.59        588.91        47.90 o                         
   8  24   3       2556.11       2390.47       133.85 o                         
   9  24   3       3169.61       3317.24       215.72 o                         
 -10  25   3         66.94         32.39        11.56 o                         
  -9  25   3         46.31         55.88        10.03 o                         
  -8  25   3        332.28        346.41        28.99 o                         
  -7  25   3        440.69        406.67        37.55 o                         
  -6  25   3         91.26         89.72        12.36 o                         
  -5  25   3         11.02         20.06         9.69 o                         
  -4  25   3       2040.02       1977.41        88.67 o                         
  -3  25   3        891.48        881.57        38.61 o                         
  -2  25   3         91.98        249.55        99.37 o                         
  -1  25   3         65.80        106.53        16.04 o                         
   0  25   3          1.01         16.75         7.71 o                         
   1  25   3       7963.85       7854.81       211.50 o                         
   2  25   3          2.93         37.99        28.22 o                         
   3  25   3        259.63        242.45        27.46 o                         
   4  25   3       2139.19       2109.35        88.68 o                         
   5  25   3       1626.02       1704.24        97.60 o                         
   6  25   3          1.02         -2.05        11.46 o                         
   7  25   3       1107.44       1066.32        87.42 o                         
   8  25   3         45.98         74.85        35.47 o                         
   9  25   3        239.67        202.45        39.09 o                         
 -10  26   3       1562.67       1599.34       109.73 o                         
  -9  26   3        232.29        193.36        27.81 o                         
  -8  26   3          1.97         -3.04        14.61 o                         
  -7  26   3         34.63         12.80        14.64 o                         
  -6  26   3        579.54        511.94        30.34 o                         
  -5  26   3       2953.70       2859.74        84.11 o                         
  -4  26   3         10.31         25.52        24.01 o                         
  -3  26   3          5.86          6.37        28.65 o                         
  -2  26   3       7488.40       8162.95       248.77 o                         
  -1  26   3        626.07        619.32        36.80 o                         
   0  26   3        205.26        228.33        43.62 o                         
   1  26   3         59.29         52.35        14.45 o                         
   2  26   3       3901.43       3797.84       113.75 o                         
   3  26   3         19.92         64.73        21.32 o                         
   4  26   3       1302.23       1323.32        52.40 o                         
   5  26   3        459.32        390.35        36.98 o                         
   6  26   3        112.45        112.04        24.39 o                         
   7  26   3       2775.16       2900.08        76.34 o                         
   8  26   3        639.70        748.65        54.24 o                         
  -9  27   3          3.16         -9.66        14.95 o                         
  -8  27   3        407.27        413.46        29.39 o                         
  -7  27   3        737.82        751.34        39.13 o                         
  -6  27   3        999.41       1072.49        56.47 o                         
  -5  27   3        907.86        888.19       100.35 o                         
  -4  27   3       2528.82       2547.36        76.34 o                         
  -3  27   3       3647.16       3626.91       105.83 o                         
  -2  27   3        610.08        500.31        74.04 o                         
  -1  27   3        240.08        267.86        24.03 o                         
   0  27   3       1635.45       1719.86        74.60 o                         
   1  27   3        134.65        116.49        20.16 o                         
   2  27   3       2009.92       1759.04       178.93 o                         
   3  27   3        427.80        401.48        34.12 o                         
   4  27   3       1905.16       1872.96        66.67 o                         
   5  27   3        687.05        651.26        29.28 o                         
   6  27   3         50.07         37.20        31.79 o                         
   7  27   3         13.98         24.63        11.12 o                         
   8  27   3          4.40         39.60        16.54 o                         
  -9  28   3       3037.24       3436.67        84.74 o                         
  -8  28   3        152.66        116.82        19.03 o                         
  -7  28   3       3105.62       3097.31        85.59 o                         
  -6  28   3        287.33        237.55        27.49 o                         
  -4  28   3        112.77        183.17        47.15 o                         
  -3  28   3        544.33        592.13        40.83 o                         
  -2  28   3       2234.61       2262.83        72.63 o                         
  -1  28   3         36.56         85.49        21.98 o                         
   0  28   3         90.71         92.16        21.32 o                         
   1  28   3          5.10         46.80        25.97 o                         
   2  28   3       4146.34       4250.92       172.66 o                         
   3  28   3       1902.77       1861.71        71.01 o                         
   4  28   3        790.06        733.06        41.31 o                         
   5  28   3         89.60        104.47        22.42 o                         
   6  28   3       2032.65       1905.98       120.18 o                         
   7  28   3        370.47        435.06        36.89 o                         
   8  28   3         24.29         62.04        19.68 o                         
  -9  29   3          9.27          1.68         9.40 o                         
  -8  29   3        511.55        588.15        29.36 o                         
  -7  29   3         12.70          3.19        11.32 o                         
  -6  29   3       3456.59       3365.84       108.83 o                         
  -5  29   3        187.48        189.45        44.12 o                         
  -4  29   3       3804.69       3891.86       146.84 o                         
  -3  29   3       1119.46        991.65        46.67 o                         
  -2  29   3         70.67        141.02        41.85 o                         
  -1  29   3       4207.41       4380.03       126.77 o                         
   0  29   3          4.25         54.45        14.57 o                         
   1  29   3       4327.60       4154.66        96.40 o                         
   2  29   3        102.49         80.26        12.70 o                         
   3  29   3        233.38        173.88        25.97 o                         
   4  29   3        332.03        328.21        72.36 o                         
   5  29   3        303.87        277.34        51.06 o                         
   6  29   3         36.20         27.00        14.62 o                         
   7  29   3        293.89        297.55        39.70 o                         
   8  29   3       1936.30       2261.66       118.00 o                         
  -9  30   3        217.22        161.36        24.39 o                         
  -8  30   3          2.42         25.27         8.43 o                         
  -7  30   3        943.54        981.38        50.59 o                         
  -6  30   3       1077.65       1138.56       145.26 o                         
  -5  30   3        207.99        165.17        28.36 o                         
  -4  30   3       1364.46       1494.13        77.07 o                         
  -3  30   3        110.24         81.42        30.49 o                         
  -2  30   3       9921.52      10299.94       213.29 o                         
  -1  30   3       1241.09       1218.09        52.60 o                         
   0  30   3       4700.82       5348.19       135.22 o                         
   1  30   3        565.18        687.33        67.14 o                         
   2  30   3       3015.41       2999.73        92.59 o                         
   3  30   3        184.25        167.85        24.41 o                         
   4  30   3        138.57        132.01        26.66 o                         
   5  30   3         18.07         34.33        10.79 o                         
   6  30   3       1159.71       1259.78        50.89 o                         
   7  30   3       1387.46       1417.34       113.61 o                         
  -8  31   3        340.55        349.50        24.75 o                         
  -7  31   3         99.73        105.92        18.25 o                         
  -6  31   3         69.26         49.38        18.88 o                         
  -5  31   3       8720.42       9153.09       319.20 o                         
  -4  31   3       2143.70       2237.31       103.55 o                         
  -3  31   3       3792.73       3727.51       228.70 o                         
  -2  31   3       1076.33       1143.86        82.30 o                         
  -1  31   3       5424.20       5387.81       226.10 o                         
   0  31   3       2743.01       2741.80        76.37 o                         
   1  31   3       5126.59       5234.52        94.53 o                         
   2  31   3       8870.04       9268.84       207.55 o                         
   3  31   3         60.47         44.05        26.59 o                         
   4  31   3         39.83         52.06        17.63 o                         
   5  31   3         60.16         56.33        17.24 o                         
   6  31   3        210.26        193.20        56.85 o                         
   7  31   3         94.87         72.09        20.36 o                         
  -8  32   3         18.27         28.22        10.80 o                         
  -7  32   3       3351.75       3516.30        94.64 o                         
  -6  32   3         36.82         64.87        25.69 o                         
  -5  32   3       2355.22       2354.67       191.82 o                         
  -4  32   3         62.75        128.90        25.17 o                         
  -2  32   3       2111.87       2105.21        63.07 o                         
  -1  32   3        655.60        807.54        65.47 o                         
   0  32   3        242.18        210.56        24.70 o                         
   1  32   3        460.51        488.38        32.99 o                         
   2  32   3        283.76        311.68        46.60 o                         
   3  32   3        488.49        431.52        39.86 o                         
   4  32   3         42.85         54.39        20.33 o                         
   5  32   3         17.54         47.77        14.91 o                         
   6  32   3       2309.99       2264.54       113.94 o                         
   7  32   3         53.68         84.83        42.82 o                         
  -7  33   3         57.45         61.36        17.15 o                         
  -6  33   3       3500.38       3637.97        77.47 o                         
  -5  33   3        454.10        463.80        35.88 o                         
  -4  33   3       1332.14       1413.73        72.31 o                         
  -3  33   3        311.64        294.41        30.08 o                         
  -2  33   3        582.12        627.26        38.70 o                         
  -1  33   3          0.76         37.15        14.92 o                         
   0  33   3        273.79        280.28        59.47 o                         
   1  33   3         10.42         23.58        18.66 o                         
   2  33   3        109.78         88.67        19.88 o                         
   3  33   3       3099.74       3251.65       129.80 o                         
   4  33   3        404.18        458.83        41.06 o                         
   5  33   3         57.39         24.36        21.52 o                         
   6  33   3        369.02         63.58        25.74 o                         
  -7  34   3        333.95        354.87        25.64 o                         
  -6  34   3        837.68        879.64       161.22 o                         
  -5  34   3          0.28         30.17        28.32 o                         
  -4  34   3       1367.88       1603.92       116.61 o                         
  -3  34   3       1021.87       1199.12        78.28 o                         
  -2  34   3       1799.52       1620.44       226.10 o                         
  -1  34   3       1152.90       1171.15        74.39 o                         
   0  34   3       4772.68       4982.47       176.47 o                         
   1  34   3       3081.48       2564.98       421.28 o                         
   2  34   3        180.92        182.73        26.81 o                         
   3  34   3       2231.56       2354.06       130.12 o                         
   4  34   3        604.19        662.82        81.42 o                         
   5  34   3          6.80         26.70        13.69 o                         
   6  34   3        203.24        149.14        25.51 o                         
  -7  35   3        182.68        170.08        24.55 o                         
  -6  35   3          3.95        -14.65        23.92 o                         
  -5  35   3       2542.59       2660.20       110.45 o                         
  -4  35   3          0.51         39.28        12.43 o                         
  -2  35   3       1815.83       1658.83        64.35 o                         
  -1  35   3       1968.37       2064.66        92.08 o                         
   0  35   3       3305.66       3236.44       209.02 o                         
   1  35   3        244.26        245.20        34.15 o                         
   2  35   3       4952.25       5770.44       222.92 o                         
   3  35   3        211.63        246.97        46.93 o                         
   4  35   3         82.46         62.63        42.06 o                         
   5  35   3        637.18        636.45        61.31 o                         
  -6  36   3        663.18        715.09        32.99 o                         
  -5  36   3        892.57        837.80       480.54 o                         
  -4  36   3         79.57        102.73        24.67 o                         
  -3  36   3       1288.78       1362.78        66.30 o                         
  -2  36   3        174.61        147.47        29.92 o                         
  -1  36   3        900.01        900.92        41.08 o                         
   0  36   3       1577.97       1665.62        84.22 o                         
   1  36   3        410.57        401.94        35.19 o                         
   2  36   3        164.78        102.46        69.31 o                         
   3  36   3         21.95         99.84        25.08 o                         
   4  36   3        740.23        687.91        77.21 o                         
   5  36   3         12.01         58.24        18.44 o                         
  -5  37   3         40.57         27.06        11.49 o                         
  -4  37   3        547.53        583.39        32.44 o                         
  -3  37   3         60.64         89.74        28.14 o                         
  -2  37   3        470.65        512.75        37.39 o                         
  -1  37   3        540.47        567.42        35.80 o                         
   0  37   3        228.89        252.67        25.61 o                         
   1  37   3        745.12        759.10        68.97 o                         
   2  37   3        649.59        694.71        56.98 o                         
   3  37   3       2649.00       2684.51       159.27 o                         
   4  37   3         49.90         44.83        19.17 o                         
  -5  38   3         15.26         33.33        10.25 o                         
  -4  38   3       1073.58       1141.09        53.52 o                         
  -3  38   3        154.51        197.26        22.05 o                         
  -2  38   3         27.88         44.73        16.41 o                         
  -1  38   3       1761.65       1881.19        96.77 o                         
   0  38   3        253.08        220.89        37.50 o                         
   1  38   3       2451.49       2719.07       143.17 o                         
   2  38   3         66.69        149.38        31.19 o                         
   3  38   3       2676.97       2964.37       209.88 o                         
  -4  39   3         27.20         71.49        17.29 o                         
  -3  39   3       1117.88       1187.11        59.45 o                         
  -2  39   3        335.06        354.41        28.65 o                         
   0  39   3       1318.12       1300.88        63.48 o                         
   1  39   3        976.60       1165.01        96.24 o                         
   2  39   3       1214.38       1278.20        96.86 o                         
   3  39   3        531.73        615.23        58.65 o                         
  -3  40   3        441.72        392.06        46.13 o                         
  -2  40   3         65.11         70.12        14.67 o                         
  -1  40   3         30.29         61.18        21.67 o                         
   0  40   3        136.56         92.91        30.71 o                         
   1  40   3        386.02        332.64        41.57 o                         
 -13   0   4        184.61        104.89        31.57 o                         
 -12   0   4       2061.41       2317.23       188.91 o                         
 -11   0   4       1680.03       1845.38        83.25 o                         
 -10   0   4       3580.46       4101.43       160.83 o                         
  -9   0   4          2.40        156.14        35.68 o                         
  -8   0   4       2506.56       2524.80       105.57 o                         
  -7   0   4        166.52        801.04        84.77 o                         
  -6   0   4       6860.90       6385.17       418.08 o                         
  -5   0   4         66.17        182.10        18.30 o                         
  -4   0   4       1063.84        922.20        30.93 o                         
  -3   0   4      36040.41      35227.99       331.18 o                         
  -2   0   4      13753.50      14016.04       260.39 o                         
  -1   0   4       5823.54       5824.72       155.95 o                         
   0   0   4      26861.76      29927.32       283.95 o                         
   1   0   4      23048.06      21630.19       188.45 o                         
   2   0   4       1828.41       2386.34        69.56 o                         
   3   0   4       2555.24       3510.59       196.80 o                         
   4   0   4       1104.42       1195.83        51.47 o                         
   5   0   4       4329.17       3951.55       179.28 o                         
   6   0   4        606.99        703.93        81.96 o                         
   7   0   4      23987.56      24231.13       809.47 o                         
   8   0   4        593.07        569.42        83.69 o                         
  10   0   4       2935.33       2849.69        86.29 o                         
  11   0   4       1284.40       1216.69       124.35 o                         
 -13   1   4         10.39         19.32        13.68 o                         
 -12   1   4         23.14         72.74        16.20 o                         
 -11   1   4       3979.01       4463.81        79.21 o                         
 -10   1   4       2828.96       3318.30        66.18 o                         
  -9   1   4          2.56         40.43        20.65 o                         
  -8   1   4       6478.86       6677.87       115.98 o                         
  -7   1   4         96.70        180.97        52.94 o                         
  -6   1   4      12475.20      13531.80       257.55 o                         
  -5   1   4         20.46         46.05        12.61 o                         
  -4   1   4        508.06        506.72        24.53 o                         
  -3   1   4      29519.72      28864.29       459.06 o                         
  -2   1   4       4462.90       3985.63        96.88 o                         
  -1   1   4         16.39          6.49         7.14 o                         
   0   1   4      30898.47      34183.41      1361.59 o                         
   1   1   4         69.35         86.74        15.39 o                         
   2   1   4      19422.66      19850.33       182.61 o                         
   3   1   4      31471.67      31310.99       248.72 o                         
   4   1   4        303.11        276.62        39.70 o                         
   5   1   4       1200.90       1308.72        39.41 o                         
   6   1   4        334.19        283.79        33.56 o                         
   7   1   4       4293.77       3884.16       610.94 o                         
   8   1   4       2860.46       2884.06       206.31 o                         
   9   1   4        455.25         83.48        26.82 o                         
  10   1   4       1353.07       1184.44       159.06 o                         
  11   1   4        900.85        921.10        79.39 o                         
 -13   2   4        467.81        489.02        54.41 o                         
 -12   2   4         16.53         42.66         9.01 o                         
 -11   2   4        475.73        588.03        29.68 o                         
 -10   2   4        238.77        363.81        25.18 o                         
  -9   2   4      12928.59      14177.35       186.18 o                         
  -8   2   4         74.89         99.12        15.54 o                         
  -7   2   4      27356.87      29711.43       282.49 o                         
  -6   2   4       5172.92       5697.31        94.06 o                         
  -5   2   4      10349.88      10932.71       103.69 o                         
  -4   2   4       2306.53       1963.07        29.89 o                         
  -3   2   4       6637.52       7015.72       181.53 o                         
  -2   2   4       2796.10       2777.73       110.73 o                         
  -1   2   4        767.62        833.47        53.52 o                         
   0   2   4      10688.77      11006.48       341.65 o                         
   1   2   4       2104.79       1916.64        40.51 o                         
   2   2   4      40625.32      40660.95       650.73 o                         
   3   2   4       8101.25       9805.44       182.47 o                         
   4   2   4       8416.69       8341.72       251.48 o                         
   5   2   4        115.10        186.50        23.21 o                         
   6   2   4       3295.05       3006.27        81.17 o                         
   7   2   4        260.99        238.71        40.97 o                         
   8   2   4       2396.42       2165.12       104.45 o                         
   9   2   4        272.62        225.23        33.94 o                         
  10   2   4        670.43        638.92        62.90 o                         
  11   2   4        757.31        788.79        66.63 o                         
 -12   3   4        796.83        884.84        47.33 o                         
 -11   3   4       3428.92       3774.60        74.40 o                         
 -10   3   4      13401.10      14556.55       213.61 o                         
  -9   3   4         23.66         54.31        16.01 o                         
  -8   3   4       1391.01       1590.71        51.51 o                         
  -7   3   4          4.48         21.18        15.82 o                         
  -6   3   4       5189.20       4850.08        93.07 o                         
  -5   3   4        220.42        212.36        13.51 o                         
  -4   3   4       3339.97       3160.73        57.47 o                         
  -3   3   4      13671.90      13466.46       206.39 o                         
  -2   3   4      20337.29      20845.35       222.53 o                         
  -1   3   4          9.60         38.95        11.79 o                         
   0   3   4       1722.62       1611.10        93.51 o                         
   1   3   4         32.12         59.11        15.28 o                         
   2   3   4       9308.31       9963.76       628.13 o                         
   3   3   4      47213.48      50143.01       481.53 o                         
   4   3   4       1066.42       1141.48        52.80 o                         
   5   3   4        339.03        362.94        37.09 o                         
   6   3   4        391.22        386.72        35.19 o                         
   7   3   4       3008.16       3131.87       121.44 o                         
   8   3   4        966.98        913.28        99.70 o                         
   9   3   4        215.62        216.90        35.40 o                         
  10   3   4        956.67        742.01        69.96 o                         
  11   3   4       1371.55       1290.61       103.25 o                         
 -12   4   4       2286.37       2633.72        57.57 o                         
 -11   4   4       2893.34       2932.87        55.36 o                         
 -10   4   4       2704.31       2789.03        81.08 o                         
  -9   4   4       1022.03       1164.34        45.56 o                         
  -8   4   4        391.17        447.70        25.51 o                         
  -7   4   4         28.54         60.64        20.95 o                         
  -6   4   4        274.33        251.54        23.08 o                         
  -5   4   4       1959.12       1859.26        32.26 o                         
  -4   4   4      10339.69      10190.27       114.80 o                         
  -3   4   4      10061.40       9887.12       141.79 o                         
  -2   4   4      18332.42      18940.73       383.76 o                         
  -1   4   4      11639.76      10806.75       204.48 o                         
   0   4   4       1687.58       1354.82        41.22 o                         
   1   4   4      13765.99      12816.85       195.77 o                         
   2   4   4       1772.56       2178.55        82.17 o                         
   3   4   4       1914.80       2050.60       616.46 o                         
   4   4   4       1007.75       1061.65        50.09 o                         
   5   4   4       1297.31       1423.01        74.20 o                         
   6   4   4         12.29         30.37         9.96 o                         
   7   4   4       2418.16       2281.79       202.85 o                         
   8   4   4       2928.94       2781.61        99.31 o                         
   9   4   4       2187.75       2162.26       112.35 o                         
  10   4   4       2698.86       2483.23       153.01 o                         
  11   4   4        174.79         61.88        65.64 o                         
 -12   5   4        105.61         81.76        17.16 o                         
 -11   5   4       5721.33       6573.23       106.83 o                         
 -10   5   4          3.59         41.57        17.92 o                         
  -9   5   4       4507.86       4897.97       105.25 o                         
  -8   5   4        362.91        385.43        22.45 o                         
  -7   5   4        489.92        438.82        19.80 o                         
  -6   5   4          5.84         18.24         6.91 o                         
  -5   5   4       8459.44       8211.14       106.09 o                         
  -4   5   4        311.14        290.73        22.03 o                         
  -3   5   4      20299.89      20962.25       159.51 o                         
  -2   5   4      13474.12      14062.17       453.83 o                         
  -1   5   4      14060.98      14684.53       625.97 o                         
   0   5   4       6960.47       6384.82       171.78 o                         
   1   5   4       4231.22       4281.13       121.20 o                         
   2   5   4      63036.03      65927.44       691.87 o                         
   3   5   4        196.81        156.54        16.29 o                         
   4   5   4       1322.31       1272.96        70.35 o                         
   5   5   4        383.47        424.96        25.32 o                         
   6   5   4        834.41        835.22        57.41 o                         
   7   5   4          2.37         15.42        11.30 o                         
   8   5   4        118.95        101.08        17.90 o                         
   9   5   4         16.94         39.23        15.89 o                         
  10   5   4       3732.43       3739.32        96.53 o                         
  11   5   4       1036.04       1021.81       116.89 o                         
 -12   6   4        575.75        609.29        37.85 o                         
 -11   6   4         17.71         30.20        11.28 o                         
 -10   6   4          3.63         22.97         8.49 o                         
  -9   6   4       5332.77       5941.94       195.45 o                         
  -8   6   4        335.48        343.92        21.36 o                         
  -7   6   4       4387.11       4606.81        65.72 o                         
  -6   6   4       3350.65       2867.76        72.25 o                         
  -5   6   4       8810.92       8832.02       220.57 o                         
  -4   6   4       1920.03       1691.86        41.50 o                         
  -3   6   4       4577.33       4662.27       151.74 o                         
  -2   6   4       2083.66       2258.32        76.23 o                         
  -1   6   4       2615.96       2549.60        93.71 o                         
   0   6   4        514.61        634.26        61.12 o                         
   1   6   4       2844.44       2648.78        68.49 o                         
   2   6   4        664.52        434.88        72.24 o                         
   3   6   4       1979.74       2335.88        50.25 o                         
   4   6   4       5652.78       5580.26       127.56 o                         
   5   6   4         65.77         42.55         9.08 o                         
   6   6   4       3281.40       3314.42        92.54 o                         
   7   6   4        531.89        470.93        39.78 o                         
   8   6   4        690.87        696.74        37.79 o                         
   9   6   4          6.64         41.52        17.14 o                         
  10   6   4        148.42        179.50        52.12 o                         
  11   6   4        352.09        195.76        55.04 o                         
 -12   7   4       2292.09       2549.96        52.57 o                         
 -11   7   4        123.43        156.00        20.17 o                         
 -10   7   4       7582.53       8256.97       123.72 o                         
  -9   7   4        187.24        157.18        18.39 o                         
  -8   7   4       3289.24       3086.46        53.10 o                         
  -7   7   4         49.56         41.94         8.09 o                         
  -6   7   4       1981.32       1445.58       110.04 o                         
  -5   7   4          7.31         23.91        18.49 o                         
  -4   7   4       2923.56       2647.20        60.71 o                         
  -3   7   4       7043.63       7886.63       318.33 o                         
  -2   7   4      18681.86      19522.84       222.75 o                         
  -1   7   4      24097.78      24309.33       730.75 o                         
   0   7   4        104.85        154.03        45.96 o                         
   1   7   4        123.36        165.18        25.36 o                         
   2   7   4         41.50         21.91         6.22 o                         
   3   7   4       5926.20       5487.72       128.40 o                         
   4   7   4         54.02        127.73        20.71 o                         
   5   7   4       3165.84       3013.34        98.21 o                         
   6   7   4        254.95        308.89        42.53 o                         
   7   7   4       3285.06       3136.07        91.20 o                         
   8   7   4        216.82        192.60        43.86 o                         
   9   7   4         28.88         25.48         9.63 o                         
  10   7   4          6.55          6.76        27.25 o                         
  11   7   4       1878.29       1895.92       114.40 o                         
 -12   8   4        112.69         90.44        15.71 o                         
 -11   8   4       1184.91       1123.11        50.79 o                         
 -10   8   4       1725.51       1640.59        54.28 o                         
  -9   8   4       2523.22       2478.04        37.95 o                         
  -8   8   4         72.95         70.19        10.71 o                         
  -7   8   4       1435.99       1377.12        57.01 o                         
  -6   8   4       5757.75       5833.12       138.24 o                         
  -5   8   4       6100.44       6567.71       126.46 o                         
  -4   8   4      12321.34      12591.32       210.76 o                         
  -3   8   4       1155.99       1013.40        52.60 o                         
  -2   8   4       1543.68       1847.31        76.77 o                         
  -1   8   4      25110.80      27581.79       626.62 o                         
   0   8   4       3347.76       3469.53       119.29 o                         
   1   8   4      16991.57      16757.49       448.20 o                         
   2   8   4      39347.60      42930.19       945.39 o                         
   3   8   4        764.58        897.21        52.43 o                         
   4   8   4       7032.94       6815.20       211.89 o                         
   5   8   4       1026.08       1054.73        63.45 o                         
   6   8   4        404.80        346.40        33.99 o                         
   7   8   4        178.45        163.65        30.61 o                         
   8   8   4      10309.79      11059.28       304.32 o                         
   9   8   4       2005.39       2033.16       107.79 o                         
  10   8   4        766.52        782.40        50.84 o                         
  11   8   4         39.89         15.60        17.52 o                         
 -12   9   4          4.38        -23.48        16.26 o                         
 -11   9   4       2028.18       2199.40       111.85 o                         
 -10   9   4        159.15        121.58        18.51 o                         
  -9   9   4         20.60         25.80         9.19 o                         
  -8   9   4         14.46         37.65        15.81 o                         
  -7   9   4       4855.95       5135.72       212.49 o                         
  -6   9   4       2711.24       2766.35        76.16 o                         
  -5   9   4      11604.30      11724.65       190.45 o                         
  -4   9   4       3358.22       3482.01        84.02 o                         
  -3   9   4      10919.85      11410.53       205.01 o                         
  -2   9   4       8675.58       8334.30       121.24 o                         
  -1   9   4        716.01        741.98        54.50 o                         
   0   9   4      12204.66      13298.42       249.34 o                         
   1   9   4      44817.66      47021.08       719.51 o                         
   2   9   4      53860.11      56983.23       773.35 o                         
   3   9   4         80.85        108.78        18.54 o                         
   4   9   4       6548.49       6446.47       195.68 o                         
   5   9   4        573.98        660.56        48.88 o                         
   6   9   4       3211.26       3128.92        66.17 o                         
   7   9   4        607.72        594.87        61.72 o                         
   8   9   4        276.74        251.76        34.49 o                         
   9   9   4         73.22         41.47        11.34 o                         
  10   9   4       2168.54       2190.40        87.91 o                         
  11   9   4         31.98         52.32        16.51 o                         
 -12  10   4        329.38        339.42        41.82 o                         
 -11  10   4        843.24        887.39        60.41 o                         
 -10  10   4        649.81        659.49        84.64 o                         
  -9  10   4       2452.81       2408.47       115.57 o                         
  -8  10   4       3068.34       3160.57        67.11 o                         
  -7  10   4         54.38         39.24        11.21 o                         
  -6  10   4       1450.20       1394.33        34.03 o                         
  -5  10   4       5657.02       5512.22       118.65 o                         
  -4  10   4        995.76        713.35       120.43 o                         
  -3  10   4       5923.25       6302.80       148.29 o                         
  -2  10   4       2876.62       2588.19        55.95 o                         
  -1  10   4        308.14        239.94        24.63 o                         
   0  10   4         45.79         25.91        11.07 o                         
   1  10   4        763.57        885.81        90.40 o                         
   3  10   4       8987.91       8538.36       361.29 o                         
   4  10   4       6800.65       6829.06       178.00 o                         
   5  10   4       1454.00       1419.83        61.23 o                         
   6  10   4       1723.30       1628.72        97.04 o                         
   7  10   4       3450.49       3351.30       208.05 o                         
   8  10   4        423.48        396.88        28.65 o                         
   9  10   4        974.38        944.18        87.58 o                         
  10  10   4        409.41        361.09        45.79 o                         
 -12  11   4        203.46        278.25        30.39 o                         
 -11  11   4         16.76         31.66        18.94 o                         
 -10  11   4       5731.85       6369.87       122.57 o                         
  -9  11   4          5.47         17.93         6.16 o                         
  -8  11   4       1994.94       1916.04        66.02 o                         
  -7  11   4       2136.76       2246.33        86.85 o                         
  -6  11   4        338.14        269.63        24.65 o                         
  -5  11   4        827.07        763.67        43.87 o                         
  -4  11   4      33717.58      36926.18       395.29 o                         
  -3  11   4       1075.97       1152.81        67.56 o                         
  -2  11   4         13.92         59.60        11.98 o                         
  -1  11   4      20978.65      21226.27       294.23 o                         
   0  11   4       7416.38       6812.82       155.01 o                         
   1  11   4       1989.62       2325.04        78.21 o                         
   2  11   4       3514.18       3682.74       151.78 o                         
   3  11   4      21969.72      22411.71       203.94 o                         
   4  11   4       2434.75       2439.20        87.90 o                         
   5  11   4        308.95        290.26        27.86 o                         
   6  11   4         90.10        102.59        22.55 o                         
   7  11   4       4861.63       4917.14       113.07 o                         
   8  11   4        229.76        214.60        30.21 o                         
   9  11   4       1015.86        912.84        80.23 o                         
  10  11   4        117.08         88.74        16.99 o                         
 -12  12   4          0.72         17.74        24.98 o                         
 -11  12   4         21.22         54.72        15.03 o                         
 -10  12   4        365.53        399.63        76.86 o                         
  -9  12   4       2174.75       2030.80        62.55 o                         
  -8  12   4        108.98        109.79        16.94 o                         
  -7  12   4        143.25        124.34        20.85 o                         
  -6  12   4        152.75        124.45        13.93 o                         
  -5  12   4       3810.00       3363.50       104.71 o                         
  -4  12   4        422.24        366.45        32.14 o                         
  -3  12   4         20.17          7.71         4.00 o                         
  -2  12   4        785.20        819.63        43.55 o                         
  -1  12   4         13.99         27.03        11.46 o                         
   0  12   4      11708.98      11134.49       179.66 o                         
   1  12   4        873.60        880.22        64.97 o                         
   2  12   4         38.87         74.58        19.66 o                         
   3  12   4        275.31        318.77        66.83 o                         
   4  12   4      10955.92      11301.45       226.42 o                         
   5  12   4        784.57        777.97        56.67 o                         
   6  12   4         11.27         -3.36        10.41 o                         
   7  12   4        590.37        644.64        45.49 o                         
   8  12   4       1517.00       1434.17        49.31 o                         
   9  12   4       1426.88       1436.94        62.46 o                         
  10  12   4        704.46        652.22        77.52 o                         
 -12  13   4          6.45         31.13        14.24 o                         
 -11  13   4       2338.21       2531.99       163.92 o                         
 -10  13   4        170.07        162.38        23.18 o                         
  -9  13   4        667.89        602.69        27.63 o                         
  -8  13   4       3611.04       3645.00        99.93 o                         
  -7  13   4         23.76         29.02        11.02 o                         
  -6  13   4        451.54        423.05        32.21 o                         
  -5  13   4        136.81        149.12        18.88 o                         
  -4  13   4       5711.18       5275.91       255.63 o                         
  -3  13   4       1600.44       1622.19        46.46 o                         
  -2  13   4        240.31        271.77        22.91 o                         
  -1  13   4        115.39        143.49        24.11 o                         
   0  13   4       1065.96       1110.53        80.45 o                         
   1  13   4       3053.48       2548.23       115.38 o                         
   2  13   4       3327.68       3469.28       180.97 o                         
   3  13   4        661.95        646.83        64.99 o                         
   4  13   4       4659.36       4866.35       212.87 o                         
   5  13   4       1557.84       1645.88        83.98 o                         
   6  13   4        517.39        547.26        44.05 o                         
   7  13   4        529.82        425.53        44.98 o                         
   8  13   4        109.46        131.18        20.54 o                         
   9  13   4        521.32        476.35        42.10 o                         
  10  13   4       1672.85       1634.64        52.62 o                         
 -12  14   4         26.35         53.44        17.27 o                         
 -11  14   4         98.73         84.14        23.94 o                         
 -10  14   4        276.13        292.79        44.85 o                         
  -9  14   4         87.30         70.77        13.47 o                         
  -8  14   4       1143.90       1002.41        21.33 o                         
  -7  14   4          4.21         25.24        16.44 o                         
  -6  14   4        511.05        417.74        37.11 o                         
  -5  14   4       2411.65       2407.71        83.24 o                         
  -4  14   4      10140.96      10344.58       333.81 o                         
  -3  14   4       2680.48       2252.19        55.08 o                         
  -2  14   4       2123.59       1818.93        59.06 o                         
  -1  14   4       5236.19       4951.15       170.45 o                         
   0  14   4      23971.15      24860.15       276.00 o                         
   1  14   4      39950.09      39963.26       625.17 o                         
   2  14   4       1168.04       1062.25        49.98 o                         
   3  14   4       4622.32       4242.52       121.38 o                         
   4  14   4       3511.78       3549.06       104.55 o                         
   5  14   4        166.29        168.52        28.27 o                         
   6  14   4       1738.05       1791.25        73.49 o                         
   7  14   4       2719.61       2792.65       158.39 o                         
   8  14   4        671.86        602.48        38.34 o                         
   9  14   4       1663.06       1585.85        60.86 o                         
  10  14   4         62.64         82.16        18.86 o                         
 -12  15   4         29.91         29.19        14.12 o                         
 -11  15   4          7.85          9.90        20.22 o                         
 -10  15   4       1097.62       1124.30        83.80 o                         
  -9  15   4       2997.73       2991.87        86.01 o                         
  -8  15   4       1436.91       1401.90        58.69 o                         
  -7  15   4       1457.44       1289.99        53.07 o                         
  -6  15   4       2563.11       2543.17       104.51 o                         
  -4  15   4      10183.02      10167.77       281.82 o                         
  -3  15   4       7638.39       7400.91       157.75 o                         
  -2  15   4         69.66         54.53        10.68 o                         
  -1  15   4       4166.20       3819.06       137.30 o                         
   0  15   4      24318.38      24329.45       581.64 o                         
   1  15   4       4399.82       4993.02       398.79 o                         
   2  15   4        572.20        507.62        26.79 o                         
   3  15   4       2795.82       2734.95        93.83 o                         
   4  15   4        111.12        104.48        25.12 o                         
   5  15   4        355.27        346.16        31.73 o                         
   6  15   4        834.47        761.74        49.38 o                         
   7  15   4        748.94        736.37        48.58 o                         
   8  15   4        426.79        407.28        34.98 o                         
   9  15   4       2698.50       2804.17        58.29 o                         
  10  15   4        341.15        311.36        56.10 o                         
 -12  16   4        435.59        451.70       101.10 o                         
 -11  16   4       1839.60       1891.19       120.56 o                         
 -10  16   4        314.50        224.21       126.51 o                         
  -9  16   4        539.76        481.93        25.59 o                         
  -8  16   4        507.13        417.58        23.60 o                         
  -7  16   4       1833.38       1710.19        65.71 o                         
  -6  16   4        196.42        138.88        32.64 o                         
  -5  16   4      14798.71      14727.82       238.82 o                         
  -4  16   4        194.61        194.85        46.49 o                         
  -3  16   4         37.30         23.17        13.59 o                         
  -2  16   4       3356.45       3102.77        88.73 o                         
  -1  16   4       2833.10       2744.49       117.73 o                         
   0  16   4       3532.19       3424.57       128.31 o                         
   1  16   4         11.17          8.19        18.49 o                         
   2  16   4         37.59         45.36        15.31 o                         
   3  16   4        232.91        234.00        34.68 o                         
   4  16   4       1262.10       1276.14        90.88 o                         
   5  16   4         70.06         82.70        22.20 o                         
   6  16   4         91.24         70.80        20.07 o                         
   7  16   4        188.26        194.65        32.73 o                         
   8  16   4         41.16         30.90         8.03 o                         
   9  16   4        769.54        768.70       104.02 o                         
  10  16   4       1291.43       1267.75        46.39 o                         
 -11  17   4        207.17         70.62        30.93 o                         
 -10  17   4       2273.58       2053.89       142.06 o                         
  -9  17   4       1980.78       1840.24        48.15 o                         
  -8  17   4       4964.56       5405.40       151.77 o                         
  -7  17   4         24.36         16.21        10.61 o                         
  -6  17   4       1912.69       1987.88       127.13 o                         
  -5  17   4      13664.75      13625.91       507.27 o                         
  -4  17   4      15057.56      15667.24       128.40 o                         
  -3  17   4       7835.37       7696.35       226.75 o                         
  -2  17   4       1832.42       1890.94        61.42 o                         
  -1  17   4        775.99        655.00        36.54 o                         
   0  17   4       5566.86       5179.71       183.07 o                         
   1  17   4       3781.87       3783.52       144.09 o                         
   2  17   4        122.49        106.75        22.35 o                         
   3  17   4       4253.80       4260.44        95.03 o                         
   4  17   4        214.06        282.33        29.91 o                         
   5  17   4       4500.90       4363.40       141.30 o                         
   6  17   4        242.62        199.98        26.56 o                         
   7  17   4       2010.88       2093.30        67.22 o                         
   8  17   4        433.21        410.85        44.15 o                         
   9  17   4         51.35         52.56        14.71 o                         
  10  17   4          1.57          2.51        25.63 o                         
 -11  18   4        534.04        516.43        64.66 o                         
 -10  18   4       3677.05       3623.37       116.05 o                         
  -9  18   4       1927.37       1840.70        47.12 o                         
  -8  18   4        142.88         99.41        17.60 o                         
  -7  18   4        265.91        297.00        26.91 o                         
  -6  18   4       6821.42       6650.82       239.55 o                         
  -5  18   4       1526.99       1391.21        66.22 o                         
  -4  18   4       6718.64       7116.25       226.87 o                         
  -3  18   4        143.07        117.97        17.94 o                         
  -2  18   4       1087.58       1109.21        36.65 o                         
  -1  18   4       2859.32       2733.93       113.48 o                         
   0  18   4       7485.94       7111.36       317.47 o                         
   1  18   4      14526.66      15168.14       180.49 o                         
   2  18   4        533.08        619.56        41.56 o                         
   3  18   4       4261.04       4255.26       110.30 o                         
   4  18   4       7535.93       7684.25       370.33 o                         
   5  18   4       2418.41       1928.83       113.21 o                         
   6  18   4        246.56        170.84        33.39 o                         
   7  18   4        429.95        500.44        50.41 o                         
   8  18   4        268.60        232.45        44.20 o                         
   9  18   4       1906.46       1825.47        55.36 o                         
  10  18   4          8.44         28.30        13.18 o                         
 -11  19   4       2581.62       2575.66       212.25 o                         
 -10  19   4          6.49         15.65         9.30 o                         
  -9  19   4       6810.58       6947.99       133.54 o                         
  -8  19   4        410.79        386.13        24.28 o                         
  -7  19   4        178.75        137.64        21.08 o                         
  -6  19   4         75.80         35.61        16.23 o                         
  -5  19   4        366.35        298.01        63.80 o                         
  -4  19   4       2748.47       2596.68       213.45 o                         
  -3  19   4       7159.56       7456.73       247.22 o                         
  -2  19   4       1265.47       1343.98        49.02 o                         
  -1  19   4        710.87        709.18        58.41 o                         
   0  19   4      12554.49      12743.18       372.51 o                         
   1  19   4         30.90         63.58        34.17 o                         
   2  19   4        462.54        507.28        46.80 o                         
   3  19   4       1785.00       1856.69        95.73 o                         
   4  19   4        105.82        214.90        39.04 o                         
   5  19   4       4249.44       4021.19       209.99 o                         
   6  19   4       4226.82       4148.71       166.31 o                         
   7  19   4          4.00          8.00        10.20 o                         
   8  19   4       3966.30       3904.77       281.52 o                         
   9  19   4       3487.23       3867.71       141.22 o                         
 -11  20   4         16.22         10.80        15.77 o                         
 -10  20   4       2579.33       2647.47       136.29 o                         
  -9  20   4       2755.47       2792.87        52.49 o                         
  -8  20   4        222.31        210.58        27.19 o                         
  -7  20   4        282.07        295.68        35.92 o                         
  -6  20   4       4443.96       4290.98       173.77 o                         
  -5  20   4       8812.66       8673.94       234.60 o                         
  -4  20   4       5258.73       4878.98        94.74 o                         
  -3  20   4       1006.58        902.09        41.70 o                         
  -2  20   4        950.80       1017.74        51.86 o                         
  -1  20   4       3270.26       3318.56        98.40 o                         
   0  20   4       1769.09       1760.69        95.22 o                         
   1  20   4        495.04        539.64        40.25 o                         
   2  20   4       1355.55       1394.70        73.98 o                         
   3  20   4        449.74        461.82        32.56 o                         
   4  20   4       1591.14       1744.56        83.32 o                         
   5  20   4       3515.81       3190.74       150.52 o                         
   6  20   4       2516.41       2414.27       149.78 o                         
   7  20   4       1114.02       1068.12       123.49 o                         
   8  20   4        277.37        302.28        35.09 o                         
   9  20   4       4876.46       4995.23       199.39 o                         
 -11  21   4         45.99         57.32        16.51 o                         
 -10  21   4       1436.13       1457.24        47.75 o                         
  -9  21   4       1081.44        926.35        43.65 o                         
  -8  21   4      19188.12      21253.67       455.86 o                         
  -7  21   4        234.95        226.67        28.00 o                         
  -6  21   4       5442.16       5602.02       182.75 o                         
  -5  21   4       5694.75       5447.72       218.27 o                         
  -4  21   4       2811.23       2521.15        85.84 o                         
  -3  21   4        552.85        499.55        25.05 o                         
  -2  21   4       1877.69       1955.28        69.31 o                         
  -1  21   4        437.35        521.60        42.55 o                         
   0  21   4       1188.25       1101.73        44.08 o                         
   1  21   4       3698.31       3613.86       124.25 o                         
   2  21   4        145.61        166.19        33.62 o                         
   3  21   4      10987.47      10495.01       303.85 o                         
   4  21   4        447.86        444.64        35.29 o                         
   5  21   4       6659.32       6899.71       362.13 o                         
   6  21   4        571.52        510.32        65.08 o                         
   7  21   4       5390.54       5578.49       182.34 o                         
   8  21   4         40.94         27.30        13.06 o                         
   9  21   4       1688.77       1627.38        65.31 o                         
 -11  22   4        207.43        210.17        51.69 o                         
 -10  22   4        729.90        662.36        64.78 o                         
  -9  22   4       3159.68       3259.81       153.62 o                         
  -8  22   4         76.96         50.38        21.51 o                         
  -7  22   4        310.57        300.42        37.17 o                         
  -6  22   4         98.39         88.32        43.97 o                         
  -5  22   4       3246.82       3065.95       184.26 o                         
  -4  22   4       2091.02       1887.52        76.62 o                         
  -3  22   4       1586.61       1063.80        45.20 o                         
  -1  22   4        501.58        425.93        32.08 o                         
   0  22   4         86.89         56.28        31.95 o                         
   1  22   4       4255.49       4264.19        97.20 o                         
   2  22   4         87.03        102.87        30.49 o                         
   3  22   4         26.27         64.66        28.76 o                         
   4  22   4       5073.46       5408.50       205.86 o                         
   5  22   4          9.87         18.87        16.00 o                         
   6  22   4        360.67        355.70        39.93 o                         
   7  22   4        568.25        498.55        42.74 o                         
   8  22   4       3500.12       3702.68        92.37 o                         
   9  22   4        429.58        360.03        36.84 o                         
 -10  23   4        502.22        480.22        35.10 o                         
  -9  23   4        206.86        136.25        20.22 o                         
  -8  23   4         29.82         13.55        13.42 o                         
  -7  23   4        330.11        170.49        38.52 o                         
  -6  23   4         16.72          0.43        15.70 o                         
  -5  23   4         46.71         16.20        14.50 o                         
  -4  23   4       2131.06       1950.92       181.31 o                         
  -3  23   4      12528.70      12978.52       439.58 o                         
  -2  23   4       4737.96       5134.07       152.27 o                         
  -1  23   4        655.00        716.51        44.36 o                         
   0  23   4       4301.35       4247.15       107.48 o                         
   1  23   4         21.87         38.68        23.91 o                         
   2  23   4        611.35        690.27        59.90 o                         
   3  23   4        898.73        993.46        53.19 o                         
   4  23   4          5.34         22.71        13.60 o                         
   5  23   4        228.47        250.38        51.58 o                         
   6  23   4        776.05        760.86        45.72 o                         
   7  23   4         19.73          6.27        40.77 o                         
   8  23   4       6363.11       6910.67       191.83 o                         
   9  23   4       2766.13       2749.34       182.85 o                         
 -10  24   4         58.30         21.86         9.41 o                         
  -9  24   4        178.63        147.72        21.01 o                         
  -8  24   4        913.21        764.39        85.15 o                         
  -7  24   4       3081.70       2938.72       133.77 o                         
  -6  24   4         25.69         54.23        16.59 o                         
  -5  24   4         60.32         43.37        15.21 o                         
  -4  24   4       9936.08       9832.36       179.12 o                         
  -3  24   4       4635.83       4222.83       318.30 o                         
  -2  24   4       5126.84       5458.37       162.16 o                         
  -1  24   4        353.08        417.60        51.25 o                         
   0  24   4       2276.14       2190.55        88.33 o                         
   1  24   4      11424.40      12175.60       361.48 o                         
   2  24   4       1347.52       1227.81       181.98 o                         
   3  24   4       8049.05       8671.48      3536.54 o                         
   4  24   4        448.87        420.64        22.00 o                         
   5  24   4       2629.29       2580.30        94.33 o                         
   6  24   4          5.46         19.83        18.92 o                         
   7  24   4        225.53        214.17        57.20 o                         
   8  24   4        146.63        109.51        54.07 o                         
 -10  25   4        766.96        729.61        64.75 o                         
  -9  25   4        392.85        325.36        25.05 o                         
  -8  25   4       9068.70       9902.55       184.68 o                         
  -7  25   4       1303.55       1211.61       104.42 o                         
  -6  25   4       7135.17       7136.33       300.82 o                         
  -5  25   4       1489.16       1142.95        39.58 o                         
  -4  25   4        104.85        116.47        24.08 o                         
  -3  25   4       2125.33       1838.15       108.28 o                         
  -2  25   4        458.64        440.01        38.30 o                         
  -1  25   4       6920.43       7600.33       327.85 o                         
   0  25   4          7.77         42.21        17.71 o                         
   1  25   4       1243.05       1170.41        57.22 o                         
   2  25   4       5534.89       5670.94       228.69 o                         
   3  25   4      13649.34      13247.81       495.67 o                         
   4  25   4         34.33         32.32        20.98 o                         
   5  25   4       1164.71       1025.95        99.26 o                         
   6  25   4          3.57        111.81        35.03 o                         
   7  25   4       3185.98       3201.37       133.22 o                         
   8  25   4        187.84        183.38        33.63 o                         
 -10  26   4         61.89         40.29        14.39 o                         
  -9  26   4       1962.25       2112.09        71.30 o                         
  -8  26   4        237.02        232.90        25.44 o                         
  -7  26   4       1156.77       1207.55        50.86 o                         
  -6  26   4        745.72        661.76        46.82 o                         
  -4  26   4       1398.55       1227.93       111.02 o                         
  -3  26   4       4962.36       4914.26       401.06 o                         
  -2  26   4        320.74        272.92        44.12 o                         
  -1  26   4         16.75         37.85        62.28 o                         
   0  26   4         83.29         91.76        18.42 o                         
   1  26   4        232.08        212.79        28.85 o                         
   2  26   4       2685.04       2625.70       147.25 o                         
   3  26   4        872.05        770.25        59.48 o                         
   4  26   4       2294.67       2460.09        58.62 o                         
   5  26   4        133.37         96.91        28.11 o                         
   6  26   4        351.78        450.25        37.97 o                         
   7  26   4       1800.00       2169.61       223.62 o                         
   8  26   4       1131.51       1168.86       103.16 o                         
  -9  27   4        215.72        179.56        21.65 o                         
  -8  27   4         28.07         42.24        50.29 o                         
  -7  27   4        290.09        266.18        41.53 o                         
  -6  27   4        764.77        726.32        39.79 o                         
  -4  27   4       1985.27       1454.37        77.21 o                         
  -3  27   4       4677.37       5037.09       202.07 o                         
  -1  27   4       6273.26       6540.09       329.15 o                         
   0  27   4        588.67        631.11        56.26 o                         
   1  27   4        308.10        289.78        31.06 o                         
   2  27   4        772.25        688.58        42.89 o                         
   3  27   4       1168.10       1105.69        51.64 o                         
   4  27   4       1174.59       1213.69        31.38 o                         
   5  27   4        402.61        384.73        37.17 o                         
   6  27   4        192.65        209.86        33.46 o                         
   7  27   4         14.61         -0.54        14.59 o                         
   8  27   4       1216.32       1191.45        96.82 o                         
  -9  28   4          3.10         26.81        10.08 o                         
  -8  28   4       3824.70       4173.24       114.10 o                         
  -7  28   4         24.54         26.33        23.92 o                         
  -6  28   4        458.03        397.18        41.30 o                         
  -5  28   4        412.27        435.73        41.94 o                         
  -4  28   4       9498.26       8929.05       290.87 o                         
  -3  28   4       2650.10       2492.19        51.09 o                         
  -2  28   4       2625.64       2371.24        87.37 o                         
  -1  28   4       1356.46       1246.36        69.57 o                         
   0  28   4       5173.98       5504.25       156.90 o                         
   1  28   4       2461.59       2506.34        66.33 o                         
   2  28   4        124.63         84.72        17.09 o                         
   3  28   4       2953.90       2894.20       110.32 o                         
   4  28   4         75.12         34.99         7.40 o                         
   5  28   4        241.31        260.13        37.46 o                         
   6  28   4       1014.03       1046.76        56.67 o                         
   7  28   4       3232.96       3130.02       143.35 o                         
  -9  29   4        356.21        324.01        32.34 o                         
  -8  29   4       1187.94        964.94        56.77 o                         
  -7  29   4        732.36        702.34        32.25 o                         
  -6  29   4       3511.57       3809.16       154.58 o                         
  -5  29   4        126.12        105.91        56.44 o                         
  -4  29   4        252.77        179.38        51.25 o                         
  -3  29   4        635.91        627.75        36.85 o                         
  -2  29   4        179.89        194.30        22.67 o                         
  -1  29   4         12.60         30.88        12.83 o                         
   0  29   4         75.72         58.86        32.67 o                         
   1  29   4        169.76        169.63        26.02 o                         
   2  29   4        127.45        165.45        23.70 o                         
   3  29   4       4306.25       4366.79       104.45 o                         
   4  29   4       2085.80       1936.40        45.30 o                         
   5  29   4       1669.52       1770.27       103.97 o                         
   6  29   4         56.94         84.90        36.55 o                         
   7  29   4       1687.28       1650.95       127.81 o                         
  -8  30   4         72.02         77.56        15.66 o                         
  -7  30   4        474.71        481.20        40.41 o                         
  -6  30   4        860.98        978.65        55.35 o                         
  -5  30   4       5691.63       5771.06       129.29 o                         
  -4  30   4       1269.38       1249.47        63.93 o                         
  -3  30   4        721.32        664.31        29.75 o                         
  -2  30   4        263.79        314.20        34.10 o                         
  -1  30   4        484.02        464.75        30.49 o                         
   0  30   4       1131.57       1183.00        55.37 o                         
   1  30   4       2523.36       2674.12        82.73 o                         
   2  30   4       1096.27       1070.48        50.62 o                         
   3  30   4        504.91        258.67       103.48 o                         
   4  30   4       4682.64       4869.15       168.25 o                         
   5  30   4        531.23        539.93        32.24 o                         
   6  30   4        214.78        195.58        26.90 o                         
   7  30   4        245.78        216.05        42.39 o                         
  -8  31   4        200.45        207.49        23.38 o                         
  -7  31   4         43.47         40.09        18.36 o                         
  -6  31   4        362.27        333.75        33.46 o                         
  -5  31   4       2336.26       2310.04       131.25 o                         
  -4  31   4        252.65        235.08        49.74 o                         
  -3  31   4        434.40        477.60        93.30 o                         
  -2  31   4        316.16        322.43        29.97 o                         
  -1  31   4        651.15        668.47        42.20 o                         
   0  31   4       1511.27       1673.44       170.85 o                         
   1  31   4        546.96        527.02        59.15 o                         
   2  31   4       1961.25       2175.70       101.04 o                         
   3  31   4         18.96         25.39         8.44 o                         
   5  31   4        643.14        691.91        42.20 o                         
   6  31   4         17.81          7.73        23.90 o                         
  -8  32   4        115.36        118.45        19.82 o                         
  -7  32   4        319.38        366.56        23.47 o                         
  -6  32   4         68.94         79.02        18.68 o                         
  -5  32   4        197.35        169.56        24.89 o                         
  -4  32   4       1932.75       2010.23       211.50 o                         
  -3  32   4       1716.27       1537.60        91.55 o                         
  -2  32   4          4.02         16.30         9.34 o                         
  -1  32   4       2496.09       2584.36        95.86 o                         
   0  32   4        820.00        817.95        46.00 o                         
   1  32   4       6936.86       7266.97       346.89 o                         
   2  32   4       2070.98       1951.20        81.41 o                         
   3  32   4       1943.84       1802.83        73.26 o                         
   4  32   4        613.97        549.85        51.48 o                         
   5  32   4        333.75        294.42        54.80 o                         
   6  32   4        630.63        644.52        70.50 o                         
  -7  33   4         26.68         32.08        12.01 o                         
  -6  33   4        713.87        824.71        59.23 o                         
  -5  33   4        298.92        261.04        81.86 o                         
  -4  33   4       3336.79       3401.59       150.09 o                         
  -3  33   4        474.36        463.65        37.66 o                         
  -2  33   4        919.42       1002.69        50.16 o                         
  -1  33   4       4646.11       4712.65       120.70 o                         
   0  33   4        420.67        432.94        34.98 o                         
   1  33   4       2026.62       1940.91        78.13 o                         
   2  33   4       1934.43       1996.26        80.27 o                         
   3  33   4       1286.77       1310.51        98.29 o                         
   4  33   4       1535.37       1640.80       119.05 o                         
   5  33   4       2536.31       2461.81       181.44 o                         
   6  33   4        215.18        209.39        38.93 o                         
  -7  34   4        565.60        592.91        34.52 o                         
  -6  34   4        541.47        632.26        48.70 o                         
  -5  34   4       4003.22       4291.28       142.60 o                         
  -4  34   4         36.90         55.42        26.19 o                         
  -3  34   4       1809.45       1869.67       102.93 o                         
  -2  34   4       8333.67       9144.34       221.56 o                         
  -1  34   4         89.57        120.68        20.36 o                         
   0  34   4         45.79         65.29        15.81 o                         
   1  34   4       1474.21       1509.18        67.62 o                         
   2  34   4       1567.94       1473.84        62.46 o                         
   3  34   4        659.47        540.41        49.41 o                         
   4  34   4        618.67        626.14        79.91 o                         
   5  34   4        738.62        715.74        38.09 o                         
  -6  35   4         99.63         75.63        17.97 o                         
  -5  35   4        475.66        483.23        52.12 o                         
  -4  35   4        113.02        100.63        48.26 o                         
  -3  35   4         12.29         55.15        16.26 o                         
  -2  35   4          1.97         44.03        49.85 o                         
  -1  35   4        248.55        213.91        30.32 o                         
   0  35   4        149.69        121.28        20.49 o                         
   1  35   4        715.92        616.11        46.59 o                         
   2  35   4        812.33        785.35        56.86 o                         
   3  35   4         29.54         18.00        23.03 o                         
   4  35   4        385.94        394.79        42.50 o                         
   5  35   4        314.45        352.90        44.80 o                         
  -6  36   4        285.60        257.54        30.22 o                         
  -5  36   4         28.00         34.84        22.93 o                         
  -4  36   4        460.23        543.85        33.96 o                         
  -3  36   4        413.82        513.82        71.10 o                         
  -2  36   4        112.79         95.29        20.40 o                         
  -1  36   4        119.14        155.84        23.69 o                         
   0  36   4         63.92         59.82        13.53 o                         
   1  36   4        114.78        110.18        19.74 o                         
   2  36   4       3100.52       3119.89       157.97 o                         
   3  36   4          5.08         47.44        38.49 o                         
   4  36   4          8.74         53.31        35.36 o                         
  -5  37   4        201.60        213.08        26.61 o                         
  -4  37   4        597.07        666.69        40.62 o                         
  -3  37   4       1014.09       1058.16        61.49 o                         
  -2  37   4          4.23         67.69        17.48 o                         
  -1  37   4       1757.85       1803.26        59.54 o                         
   0  37   4        861.88        812.27        60.71 o                         
   1  37   4        721.98        674.90        45.53 o                         
   2  37   4        425.73        432.96        39.22 o                         
   3  37   4          1.72         18.48        12.16 o                         
   4  37   4        155.93        113.15        28.59 o                         
  -4  38   4         10.56         55.88        15.19 o                         
  -3  38   4        100.13         63.14        19.98 o                         
  -2  38   4       2902.88       3148.23       148.96 o                         
  -1  38   4        478.25        460.61        46.28 o                         
   0  38   4        120.64        118.90        20.58 o                         
   1  38   4       1770.38       1954.37        87.54 o                         
   2  38   4        537.46        467.17        69.96 o                         
   3  38   4         39.43         47.55        17.64 o                         
  -3  39   4          6.17         51.10        36.69 o                         
  -2  39   4          9.38         71.15        31.14 o                         
  -1  39   4         99.63         84.67        18.09 o                         
   0  39   4         96.42         56.60        15.36 o                         
   1  39   4       1067.24       1088.32       109.32 o                         
   2  39   4         11.49         49.05        43.58 o                         
  -2  40   4        210.22        215.65        33.25 o                         
  -1  40   4         11.42         28.35        15.99 o                         
   0  40   4         13.82         31.99        13.92 o                         
 -13   1   5        101.86        107.11        19.47 o                         
 -12   1   5        308.01        308.00        19.55 o                         
 -11   1   5        936.34       1053.34        38.15 o                         
 -10   1   5       6173.57       6854.83        88.82 o                         
  -9   1   5         64.24         94.58        15.98 o                         
  -8   1   5      10895.47      11572.22       195.48 o                         
  -7   1   5        619.17        682.94        33.05 o                         
  -6   1   5       5260.24       5602.61       111.46 o                         
  -5   1   5       1498.27       1417.95        35.83 o                         
  -4   1   5      10766.75      10051.99       151.14 o                         
  -3   1   5        963.69       1151.13        39.70 o                         
  -2   1   5       2558.79       2148.58        93.89 o                         
  -1   1   5        198.07        238.74        20.74 o                         
   0   1   5       4528.32       4431.10       106.67 o                         
   1   1   5       2756.90       2709.76        46.95 o                         
   2   1   5       4008.20       3965.38        79.27 o                         
   3   1   5       8777.29       9210.16       211.87 o                         
   4   1   5        609.72        582.13        38.16 o                         
   5   1   5        271.02        286.63        33.41 o                         
   6   1   5         42.48         85.43        38.39 o                         
   7   1   5       3620.80       3369.59       125.52 o                         
   8   1   5        427.26        456.42        35.66 o                         
   9   1   5       3432.16       3364.90       111.09 o                         
  10   1   5       1903.70       1925.84       175.82 o                         
 -13   2   5         20.98          9.40        10.22 o                         
 -12   2   5        253.26        247.41        17.70 o                         
 -11   2   5        205.14        234.02        21.81 o                         
 -10   2   5          8.85         59.64        16.48 o                         
  -9   2   5        553.34        685.94        35.59 o                         
  -8   2   5        898.91       1044.53        49.40 o                         
  -7   2   5       2416.68       2480.30        69.31 o                         
  -6   2   5        153.52        129.55        13.69 o                         
  -5   2   5         96.12        125.00        11.29 o                         
  -4   2   5       1100.45       1170.19        45.51 o                         
  -3   2   5      14475.59      14755.28       273.09 o                         
  -2   2   5       2706.53       2885.30        97.10 o                         
  -1   2   5        236.67        142.74        29.83 o                         
   0   2   5        492.41        494.26        34.66 o                         
   1   2   5       1761.54       1535.90        39.62 o                         
   2   2   5       2600.78       2667.14        81.73 o                         
   3   2   5       1463.01       1257.20        38.06 o                         
   4   2   5        292.15        358.93        37.09 o                         
   5   2   5       6082.35       6196.79       149.37 o                         
   6   2   5         13.06        111.31        27.49 o                         
   7   2   5        874.32        842.67        77.03 o                         
   8   2   5          0.70         84.85        30.28 o                         
   9   2   5        525.16        392.98        41.42 o                         
  10   2   5        103.60        151.90        52.77 o                         
 -12   3   5          7.18         24.71         8.65 o                         
 -11   3   5       3173.22       3637.86        86.71 o                         
 -10   3   5       3134.42       3508.68        73.63 o                         
  -9   3   5       1099.69       1172.48        50.46 o                         
  -8   3   5       2011.15       2284.47        62.04 o                         
  -7   3   5         16.04         15.83         6.38 o                         
  -6   3   5        311.66        249.91        22.55 o                         
  -5   3   5         60.54         53.23         6.88 o                         
  -4   3   5       5413.10       5112.81       132.08 o                         
  -3   3   5       9666.28       9724.88       170.42 o                         
  -2   3   5       6068.22       5735.06       205.13 o                         
  -1   3   5        203.55        310.66        37.91 o                         
   0   3   5        159.63        188.44        20.18 o                         
   1   3   5         61.98        101.16        18.28 o                         
   2   3   5      12527.75      12848.14       420.88 o                         
   3   3   5       3429.57       3477.55       110.30 o                         
   4   3   5       2328.22       2168.91        61.09 o                         
   5   3   5        731.84        758.60        46.43 o                         
   6   3   5      13789.95      13819.08       293.96 o                         
   7   3   5         24.82         68.56        18.26 o                         
   8   3   5       1354.40       1544.33       174.42 o                         
   9   3   5       2558.92       2576.32       120.78 o                         
  10   3   5       1819.81       1563.55       164.04 o                         
 -12   4   5        456.34        516.16        26.88 o                         
 -11   4   5        658.22        669.77        30.55 o                         
 -10   4   5        475.28        505.33        24.93 o                         
  -9   4   5       5589.51       5789.61       129.06 o                         
  -8   4   5         11.49        114.45        52.76 o                         
  -7   4   5       2126.11       2094.30        58.60 o                         
  -6   4   5       3780.26       3937.05        87.54 o                         
  -5   4   5       1390.29       1361.81        35.20 o                         
  -4   4   5       3375.65       3151.86        82.53 o                         
  -3   4   5        168.14        224.29        94.72 o                         
  -2   4   5      31106.46      29987.36       286.69 o                         
  -1   4   5         38.81         42.11         8.10 o                         
   0   4   5        135.60        202.42        20.86 o                         
   1   4   5       4404.72       4413.07       143.64 o                         
   2   4   5       2180.08       2382.60        67.45 o                         
   3   4   5        231.76        278.95        33.12 o                         
   4   4   5        170.60        135.09        15.26 o                         
   5   4   5       1531.62       1368.88        65.13 o                         
   6   4   5        765.27        919.11        67.00 o                         
   7   4   5        685.81        804.95        67.39 o                         
   8   4   5       1114.24       1023.63       137.43 o                         
   9   4   5        270.44        274.21        42.97 o                         
  10   4   5       2662.40       2648.52        90.61 o                         
 -12   5   5          5.18          9.72        10.46 o                         
 -11   5   5        339.44        421.47        22.04 o                         
 -10   5   5       4676.45       5027.58        66.33 o                         
  -9   5   5        298.91        322.21        20.14 o                         
  -8   5   5      17157.49      18685.34       309.25 o                         
  -7   5   5        656.93        643.66        33.53 o                         
  -6   5   5       6622.96       6642.97       128.13 o                         
  -5   5   5       4668.93       4714.73       148.31 o                         
  -4   5   5      12613.19      12604.55       198.00 o                         
  -3   5   5       1604.35       1258.62       155.49 o                         
  -2   5   5       8404.79       9104.18       197.23 o                         
  -1   5   5       6393.21       6610.03       179.68 o                         
   0   5   5         60.67         77.65        14.61 o                         
   1   5   5       1935.19       1713.28       150.62 o                         
   2   5   5        367.96        314.99        30.43 o                         
   3   5   5       8265.25       7433.99       189.93 o                         
   4   5   5       1563.49       1537.66       132.47 o                         
   5   5   5        642.88        610.35        37.85 o                         
   6   5   5        548.59        496.05        49.65 o                         
   7   5   5       3011.88       2904.72        92.04 o                         
   8   5   5       1106.56       1107.35        69.24 o                         
   9   5   5       1789.57       1909.46       110.29 o                         
  10   5   5        199.59        235.46        30.10 o                         
 -12   6   5         66.67         51.82        11.92 o                         
 -11   6   5          5.67         25.93         7.41 o                         
 -10   6   5          6.03         30.90         6.46 o                         
  -9   6   5       1579.30       1670.03        80.06 o                         
  -8   6   5       3567.35       3166.52       352.99 o                         
  -7   6   5       3273.72       3184.07        55.03 o                         
  -6   6   5       1180.96        993.04        40.93 o                         
  -5   6   5       2088.23       2174.54        53.12 o                         
  -4   6   5      17074.14      16565.25       165.31 o                         
  -3   6   5        115.25        138.75        48.23 o                         
  -2   6   5       2478.90       2991.83       199.61 o                         
  -1   6   5        771.34        997.22        59.86 o                         
   0   6   5       4292.51       4269.79       147.18 o                         
   1   6   5       3439.40       3626.26       211.29 o                         
   2   6   5      11732.64      11269.85       197.46 o                         
   3   6   5       1477.82       1310.79        69.85 o                         
   4   6   5       5076.62       4832.69       115.37 o                         
   5   6   5       4508.57       4259.11        84.61 o                         
   6   6   5       1921.06       1835.80        67.60 o                         
   7   6   5       5676.95       5918.80       134.38 o                         
   8   6   5        374.17        113.11        32.01 o                         
   9   6   5        725.56        674.18        61.26 o                         
  10   6   5        326.51        226.25        27.63 o                         
 -12   7   5        498.64        569.01        43.42 o                         
 -11   7   5       2767.88       2902.16        61.54 o                         
 -10   7   5         78.44         73.38        11.43 o                         
  -9   7   5        437.52        476.91        30.83 o                         
  -8   7   5        168.34        143.21        14.59 o                         
  -7   7   5        575.88        590.09        34.87 o                         
  -6   7   5        532.17        623.72        43.36 o                         
  -5   7   5        502.32        418.53        21.62 o                         
  -4   7   5      26151.41      26822.38       505.91 o                         
  -3   7   5      18333.42      18672.32       202.02 o                         
  -2   7   5      25296.05      24864.00       266.84 o                         
  -1   7   5       2832.28       2765.88        69.69 o                         
   0   7   5       8904.43       8797.58       156.51 o                         
   1   7   5       1699.26       1939.51       129.87 o                         
   2   7   5      18323.58      17341.32       269.57 o                         
   3   7   5        338.87        424.64        28.28 o                         
   4   7   5       1191.72       1319.31        72.93 o                         
   5   7   5         19.77         40.12        13.67 o                         
   6   7   5       1619.85       1672.37        54.66 o                         
   7   7   5        191.51        269.85        60.80 o                         
   8   7   5       1675.84       1791.28       104.16 o                         
   9   7   5        606.85        527.04        55.15 o                         
  10   7   5        683.08        553.17       154.74 o                         
 -12   8   5        912.80        999.28        66.72 o                         
 -11   8   5        549.73        620.36        39.17 o                         
 -10   8   5       3289.19       3424.51        71.19 o                         
  -9   8   5       3645.53       3744.01        92.44 o                         
  -8   8   5          6.93         27.08        16.89 o                         
  -7   8   5          3.95         16.11         9.19 o                         
  -6   8   5       7188.04       7744.44       151.32 o                         
  -5   8   5        512.37        485.20        27.60 o                         
  -4   8   5       6161.85       6326.24       196.99 o                         
  -3   8   5      28476.30      28523.57       448.96 o                         
  -2   8   5      31374.05      32939.27       321.12 o                         
  -1   8   5         53.17         93.97        20.78 o                         
   0   8   5       2066.80       2226.11        85.86 o                         
   1   8   5      24311.52      23626.97       262.47 o                         
   2   8   5       2317.32       2543.90       111.81 o                         
   3   8   5        553.33        520.82        41.68 o                         
   4   8   5        593.46        542.03        57.07 o                         
   5   8   5        860.25        863.16        56.06 o                         
   6   8   5        245.18        303.24        32.57 o                         
   7   8   5         12.47         -7.57        22.06 o                         
   8   8   5        236.77        231.26        28.71 o                         
   9   8   5        257.82        227.00        38.49 o                         
  10   8   5       2588.90       2784.35       246.40 o                         
 -12   9   5         89.02         93.93        23.07 o                         
 -11   9   5        138.09        156.05        29.82 o                         
 -10   9   5        208.10        266.45        22.33 o                         
  -9   9   5        125.42         94.34        12.02 o                         
  -8   9   5       4621.66       4751.46       104.95 o                         
  -7   9   5         49.16         45.08        10.07 o                         
  -6   9   5       3016.81       3075.45        87.83 o                         
  -5   9   5       3205.02       2975.32        87.86 o                         
  -4   9   5       3403.31       3398.88       100.12 o                         
  -3   9   5         42.16         24.24         7.89 o                         
  -2   9   5       5188.35       5344.53       451.88 o                         
  -1   9   5       1186.69        934.23        89.86 o                         
   0   9   5        546.83        544.43        47.98 o                         
   1   9   5       1183.39       1236.03        67.58 o                         
   2   9   5       2899.48       2846.78       109.17 o                         
   3   9   5      21806.17      20841.62       167.14 o                         
   4   9   5          7.36         27.13        40.12 o                         
   5   9   5       2967.05       2692.61       100.11 o                         
   6   9   5        951.95       1012.41        65.90 o                         
   7   9   5       2285.46       2306.06       131.38 o                         
   8   9   5        817.25        771.64        48.26 o                         
   9   9   5         14.90         25.59        11.95 o                         
  10   9   5        117.57        109.43        29.31 o                         
 -12  10   5         87.25         85.89        18.56 o                         
 -11  10   5       1031.79       1015.72        69.88 o                         
 -10  10   5         14.98        -14.60        18.49 o                         
  -9  10   5       2096.55       2088.94        53.53 o                         
  -8  10   5        293.53        280.64        23.82 o                         
  -7  10   5         93.26        115.99        18.67 o                         
  -6  10   5        172.01        171.39        16.37 o                         
  -5  10   5        790.66        748.41        46.36 o                         
  -4  10   5      13462.70      14041.49       220.16 o                         
  -3  10   5         27.93         96.37        21.81 o                         
  -2  10   5       2650.73       2497.45       220.80 o                         
  -1  10   5      25711.06      27325.05       364.19 o                         
   0  10   5         77.91         59.14        25.09 o                         
   1  10   5         52.31        124.46        26.40 o                         
   2  10   5      15196.41      15543.94       244.49 o                         
   3  10   5       1327.29       1500.78       142.41 o                         
   4  10   5      37096.62      37657.36       603.80 o                         
   5  10   5        642.09        505.48        73.12 o                         
   6  10   5       2798.82       2892.37        89.16 o                         
   7  10   5        545.48        521.22        34.46 o                         
   8  10   5        421.40        395.96        33.89 o                         
   9  10   5       1135.45       1082.40        53.98 o                         
  10  10   5         26.78         11.53        27.57 o                         
 -12  11   5        206.07        246.81        57.56 o                         
 -11  11   5       2574.01       2677.29       136.80 o                         
 -10  11   5        439.68        465.18        40.59 o                         
  -9  11   5       1571.05       1624.50        53.53 o                         
  -8  11   5        399.30        318.77        24.80 o                         
  -7  11   5       4509.03       4350.36        88.72 o                         
  -6  11   5         22.87         29.20         9.12 o                         
  -5  11   5       4369.02       4185.01       124.17 o                         
  -4  11   5       6132.16       6062.39       351.32 o                         
  -3  11   5      10816.62      11194.10       174.33 o                         
  -2  11   5      23460.86      23570.37       254.26 o                         
  -1  11   5       5531.53       5527.67       221.02 o                         
   0  11   5      12245.23      11361.79       216.66 o                         
   1  11   5       3578.24       3473.31       120.70 o                         
   2  11   5      10054.36       9837.78       327.85 o                         
   3  11   5        780.51        955.25        65.73 o                         
   4  11   5        405.53        445.93        76.34 o                         
   5  11   5        162.76        220.83        34.84 o                         
   6  11   5       2237.97       2029.09       134.29 o                         
   7  11   5         20.63         22.50        47.36 o                         
   8  11   5        108.99         97.74        18.43 o                         
   9  11   5       2172.34       2327.89        93.97 o                         
  10  11   5          6.55         34.46        24.55 o                         
 -12  12   5        343.60        255.05        36.93 o                         
 -11  12   5          0.06          8.35        26.49 o                         
 -10  12   5      10315.64      11794.75       186.06 o                         
  -9  12   5         92.65         51.75        14.84 o                         
  -8  12   5       2451.44       2318.26        68.45 o                         
  -7  12   5        231.95        209.39        30.84 o                         
  -6  12   5       3459.57       3534.74       120.14 o                         
  -5  12   5       1101.69       1231.61        44.92 o                         
  -4  12   5       5615.84       5678.73       128.14 o                         
  -3  12   5      10822.38      11012.82       180.03 o                         
  -2  12   5       4449.14       4407.47       155.04 o                         
  -1  12   5      20360.97      20217.78       308.28 o                         
   0  12   5       2856.37       3193.21       112.97 o                         
   1  12   5       6404.60       5914.19       212.26 o                         
   2  12   5        178.18        266.34        38.07 o                         
   3  12   5       3529.82       3652.80       125.58 o                         
   4  12   5        658.39        666.24        49.69 o                         
   5  12   5        281.02        330.11        35.63 o                         
   6  12   5        437.99        484.23        50.55 o                         
   7  12   5       2299.35       2390.65       122.47 o                         
   8  12   5        153.17         93.58        59.15 o                         
   9  12   5       1351.10       1291.68        77.73 o                         
  10  12   5       1679.72       1532.35        86.77 o                         
 -12  13   5         28.14         68.38        41.31 o                         
 -11  13   5       1680.52       1785.21       114.70 o                         
 -10  13   5        443.17        484.00        46.69 o                         
  -9  13   5        808.85        762.07        75.95 o                         
  -8  13   5       1121.42       1206.38        51.85 o                         
  -7  13   5         54.84         70.40        15.51 o                         
  -6  13   5        732.24        678.38        42.30 o                         
  -5  13   5       3373.10       3223.18       173.88 o                         
  -4  13   5       5437.73       5020.50       103.81 o                         
  -3  13   5       1308.72       1389.00        42.00 o                         
  -2  13   5       5678.41       5296.02       120.72 o                         
  -1  13   5      12665.42      11939.43       190.93 o                         
   0  13   5       1061.02       1067.70        75.16 o                         
   1  13   5        203.71        308.27        43.25 o                         
   2  13   5        383.82        373.43        35.20 o                         
   3  13   5      16528.96      16402.21       279.63 o                         
   4  13   5       3597.89       4079.52       215.55 o                         
   5  13   5      10996.18      11518.62       258.53 o                         
   6  13   5       3313.52       3150.99       125.09 o                         
   7  13   5       1104.60       1122.76        69.52 o                         
   8  13   5       1219.47       1197.16        54.62 o                         
   9  13   5        104.00        125.03        39.68 o                         
  10  13   5       1250.51       1267.17        36.06 o                         
 -12  14   5          3.86         42.41        16.21 o                         
 -11  14   5        480.45        487.58        41.78 o                         
 -10  14   5        126.90        109.74        19.70 o                         
  -9  14   5      11857.71      12575.50       177.09 o                         
  -8  14   5         89.62         90.62        19.09 o                         
  -7  14   5         46.66         56.12        11.58 o                         
  -6  14   5       4303.23       4277.28       121.74 o                         
  -4  14   5       8537.10       8262.86       255.73 o                         
  -3  14   5       1081.73       1037.20        60.02 o                         
  -2  14   5        520.73        469.67        27.86 o                         
  -1  14   5       3434.52       3067.17        97.96 o                         
   0  14   5       5733.48       5965.42       235.02 o                         
   1  14   5         39.40         46.50        27.47 o                         
   2  14   5       3437.70       3391.52       118.76 o                         
   4  14   5      46294.83      48749.75      1367.82 o                         
   5  14   5        401.33        416.27        47.39 o                         
   6  14   5       3295.96       3023.71       152.22 o                         
   7  14   5       1231.59       1190.67        59.25 o                         
   8  14   5       1350.84       1409.21        56.47 o                         
   9  14   5       1005.70        974.31        54.22 o                         
  10  14   5         91.63         53.31        15.29 o                         
 -12  15   5        215.27        221.52        58.50 o                         
 -11  15   5        517.48        550.35        33.41 o                         
 -10  15   5       1397.55       1548.46        96.33 o                         
  -9  15   5       3421.43       3432.10       124.42 o                         
  -8  15   5       2224.87       2320.05        53.92 o                         
  -7  15   5       2936.04       3045.23       122.91 o                         
  -6  15   5        782.80        843.52        32.81 o                         
  -5  15   5       4485.78       4642.51       105.29 o                         
  -4  15   5       1146.32       1172.76        38.65 o                         
  -3  15   5       6641.65       6404.81       138.49 o                         
  -2  15   5       2150.00       2024.34        72.62 o                         
  -1  15   5       3821.36       3693.54       102.06 o                         
   0  15   5       6340.89       5861.07       184.92 o                         
   1  15   5       6089.81       6340.37       270.51 o                         
   2  15   5       7158.69       7472.13       640.35 o                         
   3  15   5         28.37         56.57        20.67 o                         
   4  15   5       7652.75       8561.16       211.56 o                         
   5  15   5          0.90          9.85        12.51 o                         
   6  15   5       1659.56       1663.49        89.15 o                         
   7  15   5        306.69        314.36        41.61 o                         
   8  15   5        822.39        738.48        44.00 o                         
   9  15   5       1719.91       1733.35        58.82 o                         
  10  15   5        514.95        419.03        49.28 o                         
 -12  16   5         29.40        107.38        33.15 o                         
 -11  16   5         15.07         14.52        14.72 o                         
 -10  16   5       1729.02       1837.90       135.39 o                         
  -9  16   5          1.16         -5.15         8.73 o                         
  -8  16   5       1371.25       1238.41        68.79 o                         
  -7  16   5         10.36         -2.00         5.94 o                         
  -6  16   5       1003.77        896.17        74.94 o                         
  -5  16   5         57.18         30.67        14.62 o                         
  -4  16   5      16027.64      16372.38       187.76 o                         
  -3  16   5       5023.49       4359.85        99.94 o                         
  -2  16   5       2248.31       2278.56       111.32 o                         
  -1  16   5       4390.12       4163.33       135.93 o                         
   0  16   5        815.40        747.24        50.53 o                         
   1  16   5       1172.05       1210.52        49.71 o                         
   2  16   5       2232.03       2608.82       144.93 o                         
   3  16   5        526.83        515.72        46.24 o                         
   4  16   5         13.97         76.96        32.26 o                         
   5  16   5       6552.00       6315.66       196.77 o                         
   6  16   5        388.30        391.57        58.04 o                         
   7  16   5         45.23         30.54        21.19 o                         
   9  16   5       6042.48       6499.39       164.90 o                         
 -11  17   5         28.04         21.56        12.98 o                         
 -10  17   5        991.07       1103.96        74.64 o                         
  -9  17   5       2029.38       1498.48        32.44 o                         
  -8  17   5        448.25        238.52       107.59 o                         
  -7  17   5         21.21         10.22         8.52 o                         
  -6  17   5       2949.43       2858.89        77.32 o                         
  -5  17   5        205.03        148.73        22.54 o                         
  -4  17   5         38.36         42.52        19.63 o                         
  -3  17   5       2232.40       2095.92        54.42 o                         
  -2  17   5       1337.16       1295.46        58.06 o                         
  -1  17   5       5482.53       5328.70       160.42 o                         
   0  17   5       2100.93       1728.73        80.04 o                         
   1  17   5       2737.18       2725.25       105.36 o                         
   2  17   5          3.51         46.50        24.01 o                         
   3  17   5       3669.91       3697.89       123.68 o                         
   4  17   5       2970.25       3115.12       192.87 o                         
   5  17   5       1907.27       1888.25       104.94 o                         
   6  17   5       2352.86       2295.85        61.93 o                         
   7  17   5        708.01        647.39        53.55 o                         
   8  17   5       2495.42       2410.68        98.83 o                         
   9  17   5        254.44        244.28        32.77 o                         
 -11  18   5        632.75        579.83        42.31 o                         
 -10  18   5        142.36        105.89        32.67 o                         
  -9  18   5      23162.23      26743.39       272.29 o                         
  -8  18   5        841.02        619.81        54.93 o                         
  -7  18   5       1651.09       1677.21       104.42 o                         
  -6  18   5       1654.32       1550.38        81.46 o                         
  -5  18   5      10969.18      11857.66       213.53 o                         
  -4  18   5        818.26        737.03        48.18 o                         
  -3  18   5       2483.53       2295.37        84.68 o                         
  -2  18   5        175.17        158.45        21.06 o                         
  -1  18   5       7832.46       7290.15       221.93 o                         
   0  18   5        114.24        136.48        22.17 o                         
   1  18   5          4.04         23.58        43.47 o                         
   2  18   5      11140.59      11177.10       381.70 o                         
   3  18   5       4520.50       4860.21       195.83 o                         
   4  18   5       9062.80       9220.33       254.35 o                         
   5  18   5         73.54         34.94        17.51 o                         
   6  18   5        795.67        793.55        38.91 o                         
   7  18   5        721.57        797.78        76.62 o                         
   8  18   5       6916.35       7340.26       249.41 o                         
   9  18   5         11.87         35.54        16.64 o                         
 -11  19   5        454.73        510.42        34.08 o                         
 -10  19   5          8.50         42.47        78.94 o                         
  -9  19   5          8.23        -18.07        16.42 o                         
  -8  19   5       3183.69       3215.13        67.14 o                         
  -7  19   5          2.13          9.54        11.77 o                         
  -6  19   5        378.29        338.73        36.50 o                         
  -5  19   5         21.32        -12.54         8.36 o                         
  -4  19   5       1088.35        907.33        51.59 o                         
  -3  19   5        911.38        729.21        35.25 o                         
  -2  19   5          5.40         32.41         9.92 o                         
  -1  19   5       2204.99       2144.67        79.48 o                         
   0  19   5         54.85         44.34        20.33 o                         
   1  19   5        163.89        184.67        29.85 o                         
   2  19   5       1678.03       1606.74        94.17 o                         
   3  19   5       3083.86       3009.76       113.42 o                         
   4  19   5         32.63         17.00        16.08 o                         
   5  19   5       5459.34       5576.41       137.25 o                         
   6  19   5        617.17        553.27        44.87 o                         
   7  19   5        249.26        204.25        26.79 o                         
   8  19   5        329.01        356.86        46.28 o                         
   9  19   5         13.23         58.61        29.41 o                         
 -11  20   5         79.32         37.96        13.28 o                         
 -10  20   5       1659.38       1489.21       167.25 o                         
  -9  20   5       1556.26       1477.93        50.01 o                         
  -8  20   5       3577.86       3649.01       112.90 o                         
  -7  20   5        224.64        209.50        28.23 o                         
  -6  20   5       5488.72       5221.58       211.19 o                         
  -5  20   5       2205.49       2012.87       112.44 o                         
  -4  20   5       5491.14       5500.93       119.42 o                         
  -3  20   5       8914.74       9060.79       295.49 o                         
  -2  20   5       2186.49       2438.61       167.05 o                         
  -1  20   5       5044.95       4903.75       126.61 o                         
   0  20   5         42.34         75.48        28.55 o                         
   1  20   5        282.08        319.29        27.86 o                         
   2  20   5        378.68        352.05        45.52 o                         
   3  20   5      13794.09      13992.65       339.90 o                         
   4  20   5        623.63        686.23        45.26 o                         
   5  20   5       4178.65       4464.94       297.69 o                         
   6  20   5        197.48        164.44        23.61 o                         
   7  20   5        969.99        924.28        95.43 o                         
   8  20   5        345.90        303.83        35.07 o                         
   9  20   5       1355.43       1357.14        82.01 o                         
 -11  21   5         40.01         32.61        13.40 o                         
 -10  21   5          3.71         49.71        21.63 o                         
  -9  21   5         22.10         25.75        23.10 o                         
  -8  21   5         71.49         93.66        18.01 o                         
  -7  21   5        219.27        197.88        27.46 o                         
  -6  21   5          0.61         13.27        26.88 o                         
  -5  21   5       1535.78       1163.89       180.59 o                         
  -4  21   5        939.72        887.91        37.78 o                         
  -3  21   5       3503.54       3242.43        85.37 o                         
  -2  21   5       1913.78       1877.11       101.62 o                         
  -1  21   5       1013.74        949.83        36.64 o                         
   0  21   5       1359.93       1374.55        77.05 o                         
   1  21   5        559.84        560.65        54.88 o                         
   2  21   5       5211.34       5035.35       148.48 o                         
   3  21   5        891.95        875.21       106.83 o                         
   4  21   5         20.21         18.08        11.84 o                         
   5  21   5         11.53        -32.44        33.30 o                         
   6  21   5         57.88         74.67        17.42 o                         
   7  21   5        222.50        240.92        35.51 o                         
   8  21   5        226.26        228.59        32.05 o                         
   9  21   5        105.88         71.02        19.05 o                         
 -11  22   5          5.38         28.63        38.06 o                         
 -10  22   5        140.18        155.52        26.29 o                         
  -9  22   5       9607.78      10045.89       307.72 o                         
  -8  22   5         33.62         54.85        15.22 o                         
  -7  22   5       2129.38       2151.91       120.02 o                         
  -6  22   5        201.50        178.06        24.50 o                         
  -5  22   5       1954.73       1735.35        99.29 o                         
  -4  22   5        365.33        360.29        25.60 o                         
  -3  22   5       1215.07       1059.03        62.68 o                         
  -2  22   5        154.89        156.45        25.61 o                         
  -1  22   5         73.73        107.35        22.95 o                         
   0  22   5        958.33       1001.54        58.91 o                         
   1  22   5       1312.91       1379.18        87.72 o                         
   2  22   5        117.43         75.08        24.11 o                         
   3  22   5       4731.97       4458.11       197.68 o                         
   4  22   5        517.30        508.57        35.69 o                         
   5  22   5        281.69        270.49        33.73 o                         
   6  22   5       1605.40       1448.19        91.78 o                         
   7  22   5        813.40        906.63        73.31 o                         
   8  22   5       4338.55       4635.57       138.88 o                         
 -10  23   5        629.32        568.64        61.65 o                         
  -9  23   5       1051.14        873.75        27.92 o                         
  -8  23   5          2.05         14.79         7.88 o                         
  -7  23   5       1102.47       1010.06        59.25 o                         
  -6  23   5       1122.90       1116.60        67.41 o                         
  -5  23   5          3.01          0.67         5.13 o                         
  -4  23   5        229.49        150.37        18.90 o                         
  -3  23   5         57.96        116.12        26.35 o                         
  -2  23   5       2795.88       3017.83        94.58 o                         
  -1  23   5       5361.02       5624.41       150.69 o                         
   0  23   5        708.31        805.66        57.55 o                         
   1  23   5        317.00        197.23        45.85 o                         
   2  23   5       1717.01       1876.55       170.09 o                         
   3  23   5        100.94        146.39        31.48 o                         
   4  23   5        599.98        629.45        39.94 o                         
   5  23   5        816.25        786.42        43.75 o                         
   6  23   5        305.08        265.52        41.35 o                         
   7  23   5         82.22        101.96        27.59 o                         
   8  23   5         13.40         21.67        12.00 o                         
 -10  24   5        177.23        136.68        23.46 o                         
  -9  24   5       1902.16       1796.83        40.20 o                         
  -8  24   5        166.18        145.44        22.04 o                         
  -7  24   5       9193.94       9571.75       321.14 o                         
  -6  24   5       3993.88       3838.61       127.53 o                         
  -5  24   5       1502.29       1651.80       127.07 o                         
  -4  24   5         58.07         82.29        15.68 o                         
  -3  24   5      15973.15      16637.77       303.78 o                         
  -2  24   5          6.67         27.66        12.36 o                         
  -1  24   5       1724.75       1922.32        98.88 o                         
   0  24   5       3359.62       3430.15       123.04 o                         
   1  24   5       2010.87       2122.48       194.71 o                         
   2  24   5       5574.61       5686.34       181.25 o                         
   3  24   5       3223.00       3177.47        94.43 o                         
   4  24   5        793.27        758.70        38.60 o                         
   5  24   5          8.45         15.22        33.63 o                         
   6  24   5        236.83        245.89        49.52 o                         
   7  24   5         86.50         89.71        25.86 o                         
   8  24   5        814.50        732.59        66.28 o                         
 -10  25   5         51.44         38.45        12.28 o                         
  -9  25   5       1032.02        863.25        41.92 o                         
  -8  25   5       1132.59       1232.65        69.57 o                         
  -7  25   5          7.81         21.16        19.99 o                         
  -6  25   5        334.36        257.40        29.90 o                         
  -5  25   5       3289.36       3296.98       123.05 o                         
  -4  25   5       1497.22       1403.34        51.52 o                         
  -3  25   5        530.28        505.52       112.02 o                         
  -2  25   5        893.96        872.47        52.26 o                         
  -1  25   5        419.43        401.67        32.10 o                         
   0  25   5       1241.70       1180.02        90.73 o                         
   1  25   5        117.44        168.00        29.45 o                         
   2  25   5       4716.78       5041.96       233.02 o                         
   3  25   5       1178.38       1136.05        70.83 o                         
   4  25   5       1008.83        930.65        39.42 o                         
   5  25   5       1262.21       1245.21        67.75 o                         
   6  25   5       1870.84       1805.66       118.31 o                         
   7  25   5        307.80        208.95        31.58 o                         
   8  25   5        977.28        913.87       102.26 o                         
 -10  26   5         31.16         20.59         7.87 o                         
  -9  26   5       1916.52       1878.30        52.05 o                         
  -8  26   5        480.58        387.92        40.58 o                         
  -7  26   5        163.42        161.78        23.27 o                         
  -6  26   5         30.82         24.57        15.46 o                         
  -5  26   5       1846.31       1601.37       138.30 o                         
  -4  26   5         79.70         63.50        11.38 o                         
  -3  26   5      11137.24      12747.38       397.27 o                         
  -2  26   5       6692.13       7028.84       244.95 o                         
  -1  26   5        291.00        279.11        25.79 o                         
   0  26   5       1467.74       1441.14        64.54 o                         
   1  26   5       1037.57        945.22        63.78 o                         
   2  26   5        786.36        723.33        54.30 o                         
   3  26   5        473.83        417.39        44.55 o                         
   4  26   5        474.39        486.57        46.95 o                         
   5  26   5         29.52         26.38        12.12 o                         
   6  26   5         14.28         22.58        15.18 o                         
   7  26   5       1505.67       1514.76       114.29 o                         
   8  26   5       1066.58       1128.38        65.23 o                         
  -9  27   5         72.41         34.79        10.97 o                         
  -8  27   5       1067.89       1138.45        59.48 o                         
  -7  27   5       1629.37       1602.97        85.88 o                         
  -6  27   5          1.01         23.79        22.12 o                         
  -5  27   5         29.23         31.49         9.13 o                         
  -4  27   5       1165.10       1092.21        65.81 o                         
  -3  27   5       2066.78       1548.66       201.99 o                         
  -1  27   5       7774.50       7970.56       204.81 o                         
   0  27   5         26.35         22.97         9.70 o                         
   1  27   5       1840.45       1849.72        81.66 o                         
   2  27   5       1613.26       1536.24       157.01 o                         
   3  27   5        295.37        297.90        34.28 o                         
   4  27   5          3.42          1.89         9.08 o                         
   5  27   5          0.67         21.50         8.06 o                         
   6  27   5        185.10        160.12        32.73 o                         
   7  27   5         10.00         19.36        11.28 o                         
  -9  28   5       1389.99       1382.01        64.26 o                         
  -8  28   5         18.72         24.69         7.90 o                         
  -7  28   5       4512.13       4844.78       161.28 o                         
  -6  28   5        126.42        130.41        20.59 o                         
  -5  28   5        150.90        139.00        20.67 o                         
  -4  28   5       2610.99       2589.06        59.71 o                         
  -3  28   5       1982.85       1801.68        92.46 o                         
  -2  28   5          0.79          9.91         9.30 o                         
  -1  28   5         24.27         40.83        13.19 o                         
   0  28   5        125.28         79.43        17.67 o                         
   1  28   5        114.75        116.53        19.06 o                         
   2  28   5       7683.97       7809.48       143.91 o                         
   3  28   5        306.88        272.64        26.30 o                         
   4  28   5        662.80        679.84        35.28 o                         
   5  28   5         25.04         90.60        39.58 o                         
   6  28   5       2525.83       2601.63       103.78 o                         
   7  28   5        245.09        247.26        37.95 o                         
  -9  29   5        307.68        252.62        26.79 o                         
  -8  29   5        284.76        259.83        21.92 o                         
  -7  29   5        386.56        275.19        72.56 o                         
  -6  29   5         17.36         18.28        22.30 o                         
  -5  29   5         66.52         64.70        19.31 o                         
  -4  29   5         16.28         18.73         5.99 o                         
  -3  29   5       1458.75       1210.78        47.85 o                         
  -2  29   5        743.79        782.30        50.16 o                         
  -1  29   5       1059.20        999.21        39.97 o                         
   0  29   5       2725.68       2706.63        79.47 o                         
   1  29   5       2944.65       3342.99       241.13 o                         
   2  29   5        439.55        382.35        70.72 o                         
   3  29   5       2725.01       2729.49       102.45 o                         
   4  29   5        219.23        157.65        23.85 o                         
   5  29   5       4606.56       5005.24       222.52 o                         
   6  29   5       2139.27       2062.81       115.27 o                         
   7  29   5        296.14        266.97        36.62 o                         
  -8  30   5        605.41        491.34        30.42 o                         
  -7  30   5         83.60         53.54        14.46 o                         
  -6  30   5        829.09        822.72        48.68 o                         
  -5  30   5       3091.01       2934.53        92.35 o                         
  -4  30   5        250.96        329.26        40.00 o                         
  -3  30   5       3108.38       3141.96       107.66 o                         
  -2  30   5       5176.80       5353.34       100.40 o                         
  -1  30   5        215.90        256.25        28.02 o                         
   0  30   5         28.97         67.58        20.00 o                         
   1  30   5      17253.36      19849.04       314.30 o                         
   2  30   5         29.69         36.98        34.60 o                         
   3  30   5         10.82          8.33        17.61 o                         
   4  30   5          2.05         41.14        15.72 o                         
   5  30   5        112.75         92.45        36.03 o                         
   6  30   5        384.52        412.44        40.29 o                         
  -8  31   5       1087.54       1093.56        50.53 o                         
  -7  31   5       1794.60       1948.16       108.85 o                         
  -6  31   5          0.67          2.49        14.55 o                         
  -5  31   5        541.07        508.22        51.69 o                         
  -4  31   5       3273.31       3218.61       203.64 o                         
  -3  31   5       1875.45       1725.45       104.79 o                         
  -2  31   5        985.12        975.47       118.94 o                         
  -1  31   5        889.04        873.23        47.24 o                         
   0  31   5       7328.23       7484.98       230.54 o                         
   1  31   5         28.74         74.44        16.74 o                         
   2  31   5       6423.57       6584.84       153.03 o                         
   3  31   5         89.21         45.68        11.27 o                         
   4  31   5        345.79        316.68        26.78 o                         
   5  31   5       1371.04       1379.82        84.77 o                         
   6  31   5          4.12         30.58        16.13 o                         
  -8  32   5         96.07         64.54        19.92 o                         
  -7  32   5       3357.01       3324.28        91.60 o                         
  -6  32   5         33.88         31.66        17.01 o                         
  -5  32   5         50.30         52.78        27.83 o                         
  -4  32   5       2580.51       2460.42        62.72 o                         
  -3  32   5         64.43         71.88        12.77 o                         
  -2  32   5        866.36        813.11        36.35 o                         
  -1  32   5        472.10         88.02        27.47 o                         
   0  32   5       1278.95       1323.53       156.79 o                         
   1  32   5          2.92          5.12        10.23 o                         
   2  32   5       3856.58       3868.94       144.87 o                         
   3  32   5        121.12        107.50        18.83 o                         
   4  32   5         86.28         88.34        18.03 o                         
   5  32   5         58.58        128.89        41.52 o                         
   6  32   5       2639.95       2811.21       162.00 o                         
  -7  33   5         23.39         40.25        28.91 o                         
  -6  33   5        711.79        710.20        53.52 o                         
  -5  33   5        408.97        423.67        29.34 o                         
  -4  33   5        423.47        433.36       115.38 o                         
  -3  33   5          3.94         17.76        10.19 o                         
  -2  33   5       1773.64       1873.96        85.03 o                         
  -1  33   5       2436.59       2527.69        75.34 o                         
   0  33   5        649.17        651.62        41.42 o                         
   1  33   5       1109.36       1123.14        69.33 o                         
   2  33   5          5.57         46.13        17.40 o                         
   3  33   5       1715.13       1649.22       103.20 o                         
   4  33   5        146.03        153.09        23.43 o                         
   5  33   5       3454.34       3652.67       238.32 o                         
  -7  34   5         42.94         61.40        17.53 o                         
  -6  34   5       1892.16       2201.90        97.08 o                         
  -5  34   5        243.66        262.71        26.93 o                         
  -4  34   5        322.13        283.73        27.59 o                         
  -3  34   5        697.06        722.43        38.87 o                         
  -2  34   5        606.25        459.51        71.07 o                         
  -1  34   5       1590.42       1626.49        60.29 o                         
   0  34   5       1430.15       1347.81        53.39 o                         
   1  34   5       4739.75       5388.39       647.38 o                         
   2  34   5        791.69        798.41        86.56 o                         
   3  34   5        258.52        255.90        25.82 o                         
   4  34   5         21.59         58.84        21.20 o                         
   5  34   5          3.62         38.64        18.22 o                         
  -6  35   5          4.21         38.53        28.54 o                         
  -5  35   5        608.49        671.34        73.67 o                         
  -4  35   5        176.99        140.24        23.43 o                         
  -3  35   5       1310.82       1277.42        63.43 o                         
  -2  35   5       3588.49       3671.21        99.05 o                         
  -1  35   5       2185.75       2157.04        59.29 o                         
   0  35   5       1988.97       2002.22        56.26 o                         
   1  35   5         49.06         62.03        16.08 o                         
   2  35   5       1849.55       2036.35       164.69 o                         
   3  35   5         64.93         27.21        25.48 o                         
   4  35   5         17.05         68.80        27.21 o                         
  -6  36   5        117.18         74.29        27.86 o                         
  -5  36   5       1269.58       1357.35        70.96 o                         
  -4  36   5        193.43        241.14        23.89 o                         
  -3  36   5         40.37         44.72        18.18 o                         
  -2  36   5          8.93         57.35        13.56 o                         
  -1  36   5        251.64        154.17        25.90 o                         
   0  36   5       1118.50       1113.11        60.48 o                         
   1  36   5        269.77        200.63        25.73 o                         
   2  36   5        409.55        360.34        39.69 o                         
   3  36   5         68.62         80.47        39.36 o                         
   4  36   5       2784.79       3042.09       178.71 o                         
  -5  37   5         20.37         35.16        12.11 o                         
  -4  37   5       2185.67       2246.80        90.60 o                         
  -3  37   5         50.38         87.01        22.14 o                         
  -2  37   5         21.32         34.50        15.13 o                         
  -1  37   5        149.32        172.86        27.95 o                         
   0  37   5         33.91         13.80         7.99 o                         
   1  37   5        111.22         87.42        22.27 o                         
   2  37   5         77.72         90.82        33.30 o                         
   3  37   5       3329.23       3314.16       152.41 o                         
  -4  38   5        524.28        582.23        36.76 o                         
  -3  38   5         51.52         76.44        28.32 o                         
  -2  38   5         39.33        103.37        40.22 o                         
  -1  38   5       1329.50       1280.72        76.05 o                         
   0  38   5       1047.74        939.43        72.12 o                         
   1  38   5        521.85        508.54        43.00 o                         
   2  38   5        136.45        155.36        34.63 o                         
  -3  39   5       1733.32       1889.70       108.40 o                         
  -2  39   5       1939.98       2010.88        91.61 o                         
  -1  39   5         92.88         97.97        18.35 o                         
   0  39   5        912.39        820.60        55.90 o                         
   1  39   5        515.15        495.10        45.41 o                         
 -12   0   6        147.04        201.25        21.75 o                         
 -11   0   6        150.07        164.35        25.48 o                         
 -10   0   6         15.33         47.20        15.18 o                         
  -9   0   6        134.16        269.16        44.37 o                         
  -8   0   6        278.59        568.06       110.75 o                         
  -7   0   6       6632.39       6529.39       189.67 o                         
  -6   0   6        699.90        857.36        84.46 o                         
  -5   0   6       2046.97       2443.00       146.19 o                         
  -4   0   6      17071.11      16472.07       272.49 o                         
  -3   0   6     209636.02     211887.62      2739.55 o                         
  -2   0   6        135.56        135.23        22.92 o                         
  -1   0   6       3238.52       2996.56        93.93 o                         
   0   0   6         42.09         49.05        11.76 o                         
   1   0   6      12682.41      11929.95       185.15 o                         
   2   0   6          1.90         13.51        16.28 o                         
   3   0   6       6398.81       6200.25       190.54 o                         
   4   0   6       2647.49       2594.94       101.66 o                         
   5   0   6      11752.17      10389.47       444.85 o                         
   6   0   6        963.07       1116.35       128.89 o                         
   7   0   6       1967.57       2084.55       174.96 o                         
   8   0   6        103.57        112.02        28.11 o                         
   9   0   6       1121.63       1188.80        95.59 o                         
  10   0   6      10951.54      12848.16      7278.53 o                         
 -12   1   6        171.11        125.62        14.48 o                         
 -11   1   6         20.37         25.51        12.44 o                         
 -10   1   6       1130.95       1269.21        56.53 o                         
  -9   1   6        335.43        405.14        42.40 o                         
  -8   1   6      11146.33      11513.65       215.36 o                         
  -7   1   6       9508.39       9792.17       209.55 o                         
  -6   1   6        350.16        493.99        33.56 o                         
  -5   1   6       2417.02       2441.15        62.50 o                         
  -4   1   6        406.74        544.08        38.23 o                         
  -3   1   6      42520.22      46588.57       627.81 o                         
  -2   1   6       2041.92       1880.03        45.62 o                         
  -1   1   6         19.27         23.47         6.97 o                         
   0   1   6       4550.00       4426.60       109.01 o                         
   1   1   6       1297.55       1188.11        49.14 o                         
   2   1   6          3.51         30.94         6.51 o                         
   3   1   6         47.71        116.13        15.00 o                         
   4   1   6         78.29        155.15        34.84 o                         
   5   1   6         35.35        167.22        39.13 o                         
   6   1   6       5300.99       4899.40       212.06 o                         
   7   1   6         58.56         87.15        28.98 o                         
   8   1   6        380.06        401.50        39.84 o                         
   9   1   6       1183.25        951.08        82.06 o                         
  10   1   6        624.29        474.75       164.47 o                         
 -12   2   6          2.06         28.06         8.53 o                         
 -11   2   6       1967.33       2216.42        56.77 o                         
 -10   2   6        369.61        355.03        22.40 o                         
  -9   2   6      15648.22      17305.16       272.52 o                         
  -8   2   6       8940.64       9049.54       262.39 o                         
  -7   2   6      14588.36      15416.96       227.22 o                         
  -6   2   6       1690.49       1550.12       104.98 o                         
  -5   2   6       3818.87       3693.19        84.84 o                         
  -4   2   6      18137.49      16688.05       153.90 o                         
  -3   2   6      10670.73      13308.80       368.94 o                         
  -2   2   6       1178.95       1122.15        58.12 o                         
  -1   2   6        131.37        130.96        22.88 o                         
   0   2   6       1556.20       1494.08        52.27 o                         
   1   2   6        364.84        395.64        36.07 o                         
   2   2   6       6686.92       6150.44       152.00 o                         
   3   2   6       4459.03       4319.98        99.40 o                         
   4   2   6       2627.44       2494.45        79.71 o                         
   5   2   6       5406.30       5064.35       318.38 o                         
   6   2   6        543.16        532.77        48.22 o                         
   7   2   6         13.52         14.58        11.39 o                         
   8   2   6       1988.29       1918.68       207.18 o                         
   9   2   6       1870.16       1920.64       122.57 o                         
  10   2   6       2533.18       2755.39       127.59 o                         
 -12   3   6         56.79         56.27        12.98 o                         
 -11   3   6         34.92         74.23        11.06 o                         
 -10   3   6       2623.18       2653.01        63.86 o                         
  -9   3   6          7.70         33.30        14.17 o                         
  -8   3   6      10732.27      11392.08       188.84 o                         
  -7   3   6       5137.41       4845.15       214.27 o                         
  -6   3   6       5315.66       5333.82        95.56 o                         
  -5   3   6       4953.46       4920.44        99.81 o                         
  -4   3   6         68.42        156.57        38.28 o                         
  -3   3   6       5754.05       6681.51       188.48 o                         
  -2   3   6       3258.99       2862.74        88.20 o                         
  -1   3   6         10.38         44.72        14.71 o                         
   0   3   6        560.91        639.93        50.68 o                         
   1   3   6       4518.95       4328.77       122.74 o                         
   2   3   6       7537.91       7591.03       194.23 o                         
   3   3   6       6801.41       6780.91       294.12 o                         
   4   3   6       3479.55       3237.50       104.28 o                         
   5   3   6       6982.31       7310.06       221.56 o                         
   6   3   6       1632.03       1604.76        89.30 o                         
   7   3   6       1188.78       1237.36        93.66 o                         
   8   3   6        520.20        538.01        50.84 o                         
   9   3   6        246.30        261.68        62.28 o                         
  10   3   6         80.66        102.07        26.56 o                         
 -12   4   6       1849.92       2153.98        81.37 o                         
 -11   4   6         24.12         34.11        10.15 o                         
 -10   4   6        799.63        906.85        46.02 o                         
  -9   4   6        401.10        441.22        24.26 o                         
  -8   4   6        170.61        128.01        32.84 o                         
  -7   4   6       7914.83       8200.96       137.43 o                         
  -6   4   6        748.11        747.89        36.48 o                         
  -5   4   6        265.58        380.49        29.84 o                         
  -4   4   6        268.06        286.61        45.79 o                         
  -2   4   6        909.21       1049.65        67.79 o                         
  -1   4   6       8560.19       8394.42       150.16 o                         
   0   4   6          0.47         25.74        16.22 o                         
   1   4   6       6953.75       6929.30       226.43 o                         
   2   4   6       2672.99       2726.94        87.74 o                         
   3   4   6      13516.38      13293.53       437.12 o                         
   4   4   6        456.54        441.65        32.37 o                         
   5   4   6       7854.53       7723.09       329.04 o                         
   6   4   6        986.98       1064.93        58.14 o                         
   7   4   6        157.20        140.57        39.58 o                         
   8   4   6         24.85          8.83        28.33 o                         
   9   4   6       1050.92        986.48        72.23 o                         
  10   4   6       3801.01       4002.19       137.91 o                         
 -12   5   6         41.38         48.98        10.95 o                         
 -11   5   6       3512.19       3873.59        95.39 o                         
 -10   5   6        191.44        219.26        21.68 o                         
  -9   5   6       1506.95       1486.60        89.77 o                         
  -8   5   6       7757.58       7950.71       157.74 o                         
  -7   5   6       7480.96       7726.02       174.68 o                         
  -6   5   6       2215.12       2101.72        44.82 o                         
  -5   5   6       2748.33       2305.80        48.73 o                         
  -4   5   6       8473.65       8837.47       161.09 o                         
  -2   5   6       6724.01       6333.70       173.19 o                         
   0   5   6      10266.89      10907.48       175.57 o                         
   1   5   6       2490.54       2566.85        95.69 o                         
   2   5   6       3998.42       4374.29       117.65 o                         
   3   5   6       1278.05       1171.25        96.96 o                         
   6   5   6         34.97         62.76        17.98 o                         
   7   5   6        233.48        204.73        33.98 o                         
   8   5   6         32.43         24.58        11.64 o                         
   9   5   6       1063.77       1067.50       119.92 o                         
  10   5   6        265.50        186.00        33.18 o                         
 -12   6   6        629.49        743.52        47.10 o                         
 -11   6   6        350.03        342.27        25.48 o                         
 -10   6   6          4.50         20.32         8.94 o                         
  -9   6   6       4329.15       4478.95        79.06 o                         
  -8   6   6        337.93        330.07        20.55 o                         
  -7   6   6        602.72        680.68        44.78 o                         
  -6   6   6         37.30         69.18        11.46 o                         
  -5   6   6       9182.59       9213.23       151.08 o                         
  -4   6   6       6381.36       6341.36       193.49 o                         
  -2   6   6      14358.73      15052.09       249.13 o                         
  -1   6   6        163.47        313.10        97.75 o                         
   0   6   6       2705.85       2469.80        73.73 o                         
   1   6   6        420.19        482.19        54.84 o                         
   2   6   6      13623.50      13017.26       216.06 o                         
   3   6   6       2329.31       2131.52        82.69 o                         
   4   6   6      20382.52      20770.01       546.93 o                         
   5   6   6        655.82        831.34       158.09 o                         
   6   6   6        957.55        940.41        56.74 o                         
   7   6   6          5.90         24.58        10.42 o                         
   8   6   6       1776.33       1727.23        96.32 o                         
   9   6   6       1205.54       1199.35        92.26 o                         
  10   6   6         66.67         47.78        75.80 o                         
 -12   7   6        703.29        758.99        49.43 o                         
 -11   7   6        125.95        123.81        15.54 o                         
 -10   7   6         10.77         45.02        13.23 o                         
  -9   7   6        585.83        579.32        30.84 o                         
  -8   7   6       1858.87       1765.88        67.12 o                         
  -7   7   6        833.50        855.99        33.65 o                         
  -6   7   6        693.47        738.46        37.58 o                         
  -5   7   6       1368.80       1491.43       111.18 o                         
  -4   7   6        669.49        674.13        42.07 o                         
  -3   7   6        762.90        745.02        62.98 o                         
  -2   7   6      24523.86      27031.58       417.60 o                         
  -1   7   6      32660.68      33931.39       267.52 o                         
   0   7   6        143.97        236.99        35.36 o                         
   1   7   6       5731.71       5595.54       158.93 o                         
   2   7   6        637.78        916.52       126.95 o                         
   3   7   6      12186.78      11686.02       193.81 o                         
   5   7   6      21411.28      21001.90       392.06 o                         
   6   7   6         64.11         97.66        24.36 o                         
   7   7   6         52.01         59.18        13.37 o                         
   8   7   6        959.15        835.95        75.82 o                         
   9   7   6       2361.09       2334.71       108.09 o                         
  10   7   6          1.82         13.77        19.73 o                         
 -12   8   6        674.74        773.75        48.54 o                         
 -11   8   6        723.72        714.71        48.17 o                         
 -10   8   6       4427.05       4858.90       109.16 o                         
  -9   8   6       1893.26       1816.50        50.56 o                         
  -8   8   6        109.38         97.17        13.21 o                         
  -7   8   6       1091.98       1108.26        49.80 o                         
  -6   8   6       1077.04       1053.49        31.02 o                         
  -5   8   6        106.79        114.07        16.26 o                         
  -4   8   6       1233.67       1183.16        61.99 o                         
  -3   8   6      12871.38      12160.65       233.94 o                         
  -2   8   6       6663.42       7875.63       211.50 o                         
  -1   8   6      10730.15      11675.24       418.58 o                         
   0   8   6         11.52         79.10        22.54 o                         
   1   8   6       3068.24       2955.59       201.77 o                         
   2   8   6       2331.65       2774.22       129.79 o                         
   3   8   6       3518.70       3440.28        96.94 o                         
   4   8   6        204.46        252.69        31.65 o                         
   6   8   6       2166.70       2158.62       168.47 o                         
   7   8   6       2171.65       2266.94        97.95 o                         
   8   8   6         50.44         41.62        17.16 o                         
   9   8   6        994.76       1075.21       163.49 o                         
  10   8   6       2899.32       3089.53       126.77 o                         
 -12   9   6         40.00         53.44        24.37 o                         
 -11   9   6       3558.22       4013.95       120.36 o                         
 -10   9   6         33.47         29.52        13.42 o                         
  -9   9   6       2744.44       2741.93        41.63 o                         
  -8   9   6         55.03        111.78        16.87 o                         
  -7   9   6       8536.12       9024.88       292.15 o                         
  -6   9   6        183.96        247.04        25.11 o                         
  -5   9   6       3552.82       3452.85       127.28 o                         
  -4   9   6        468.00        523.05        31.53 o                         
  -3   9   6       4775.61       5108.35       283.20 o                         
  -2   9   6        460.33        783.40        64.83 o                         
  -1   9   6       1110.43       1285.15        80.44 o                         
   0   9   6      19749.39      20902.07       267.19 o                         
   1   9   6        236.05        274.69        38.24 o                         
   2   9   6       2732.44       2447.02       175.50 o                         
   3   9   6        292.57        248.38        40.95 o                         
   4   9   6        245.35        164.06        33.01 o                         
   5   9   6       1449.66       1386.31        66.34 o                         
   6   9   6          2.21         47.24        19.03 o                         
   7   9   6         15.77         42.06        11.16 o                         
   8   9   6        624.21        598.37        47.83 o                         
   9   9   6        761.25        733.90        62.93 o                         
  10   9   6        779.29        716.25        99.37 o                         
 -12  10   6         16.46         47.80        15.56 o                         
 -11  10   6        510.43        497.35        48.79 o                         
 -10  10   6        418.90        442.82        30.33 o                         
  -9  10   6        686.07        677.47        30.84 o                         
  -8  10   6         17.04         26.21         7.11 o                         
  -7  10   6         12.44         46.78        19.02 o                         
  -6  10   6        866.03        920.60        39.15 o                         
  -5  10   6      10437.43       9955.35       239.55 o                         
  -4  10   6         19.93         79.67        17.21 o                         
  -3  10   6       1139.57       1197.66       103.59 o                         
  -2  10   6       7226.01       6565.12       179.70 o                         
  -1  10   6       2168.00       1944.67        68.84 o                         
   0  10   6         67.56         75.26        30.06 o                         
   1  10   6       1686.83       1866.90        82.04 o                         
   2  10   6       1067.85       1353.01        89.07 o                         
   3  10   6       1896.53       1804.90        91.55 o                         
   4  10   6      22402.19      22872.70       599.98 o                         
   6  10   6        424.74        469.34        32.96 o                         
   7  10   6        152.17        161.86        23.42 o                         
   8  10   6       1942.82       1929.31        55.52 o                         
   9  10   6        256.54        109.43        30.71 o                         
  10  10   6        208.72        154.61        33.03 o                         
 -12  11   6         33.33         31.07        10.60 o                         
 -11  11   6       1561.41       1537.21       108.54 o                         
 -10  11   6          4.53         19.20        12.24 o                         
  -9  11   6         64.80         60.02        11.85 o                         
  -8  11   6       1483.92       1457.17        83.31 o                         
  -7  11   6       1677.22       1617.93        68.38 o                         
  -6  11   6        237.33        241.43        36.15 o                         
  -5  11   6       1040.95        894.10        82.89 o                         
  -4  11   6       4766.04       4631.00       117.62 o                         
  -3  11   6       2077.35       1997.55        88.27 o                         
  -2  11   6       1426.92       1707.94       123.16 o                         
  -1  11   6       1139.71       1115.79        70.84 o                         
   0  11   6        843.00       1091.88        74.43 o                         
   1  11   6        237.33        247.82        35.18 o                         
   2  11   6       4607.67       4508.02       177.88 o                         
   3  11   6       2983.99       2906.53        96.62 o                         
   4  11   6          1.25         28.63        33.32 o                         
   5  11   6      11190.06      11199.18       571.51 o                         
   6  11   6        344.73        356.89        31.18 o                         
   7  11   6        292.00        260.74        32.20 o                         
   8  11   6        148.99        121.05        19.94 o                         
   9  11   6       1535.47       1539.79        67.97 o                         
  10  11   6          2.44         -8.41        16.36 o                         
 -12  12   6          4.61         39.80        19.32 o                         
 -11  12   6        254.57        309.22        48.67 o                         
 -10  12   6       1642.13       1695.58        59.28 o                         
  -9  12   6       2143.30       2291.68        64.58 o                         
  -8  12   6       2296.01       2232.90        63.72 o                         
  -7  12   6        661.01        650.37        39.54 o                         
  -6  12   6        369.79        367.47        27.86 o                         
  -5  12   6        690.62        665.09        28.65 o                         
  -4  12   6       1248.36       1180.86        48.50 o                         
  -3  12   6        986.11       1053.86       111.38 o                         
  -2  12   6          2.38         24.63        31.68 o                         
  -1  12   6        264.18        320.08        45.84 o                         
   0  12   6      13843.23      13664.48       202.28 o                         
   1  12   6        364.14        462.21        53.42 o                         
   2  12   6        181.69        212.74        30.43 o                         
   3  12   6          8.53        182.74        60.34 o                         
   4  12   6      12700.26      12719.33       219.36 o                         
   5  12   6         52.41         81.96        96.56 o                         
   6  12   6       1258.70       1421.64       105.28 o                         
   7  12   6        595.38        612.56        57.83 o                         
   8  12   6        330.88        311.82        30.82 o                         
   9  12   6        492.63        558.16        64.07 o                         
 -12  13   6          5.07          5.91        11.54 o                         
 -11  13   6         27.31         11.48        20.90 o                         
 -10  13   6        370.19        358.83        44.23 o                         
  -9  13   6       1208.24       1128.34        20.36 o                         
  -8  13   6         25.49         21.74        11.45 o                         
  -7  13   6       4261.99       4439.17       146.99 o                         
  -6  13   6       8655.78       8921.76       188.10 o                         
  -5  13   6        362.93        367.43        33.90 o                         
  -4  13   6        129.90         78.91        16.15 o                         
  -3  13   6        109.97        128.69        16.11 o                         
  -2  13   6       4064.20       4237.89       135.75 o                         
  -1  13   6      14888.00      15973.24       189.43 o                         
   0  13   6       1434.79       1684.16        98.45 o                         
   1  13   6        595.38        635.60        57.53 o                         
   2  13   6       1309.60       1416.45        92.23 o                         
   3  13   6      13718.99      13775.40       373.20 o                         
   4  13   6        407.31        445.10        42.01 o                         
   5  13   6       3172.65       3154.02        95.72 o                         
   6  13   6          1.65         60.99        25.95 o                         
   7  13   6       1674.49       1664.67        96.86 o                         
   8  13   6        469.90        468.28        41.15 o                         
   9  13   6       1026.64        897.15        89.08 o                         
 -12  14   6         13.89         50.26        17.67 o                         
 -11  14   6         37.28         26.64        11.14 o                         
 -10  14   6       9768.98      11116.61       287.97 o                         
  -9  14   6         20.21         26.56         7.59 o                         
  -8  14   6       1331.19       1227.10        72.84 o                         
  -7  14   6       1444.06       1280.17        42.02 o                         
  -6  14   6        349.37        340.97        24.58 o                         
  -5  14   6       4024.24       4212.49       131.03 o                         
  -4  14   6       2129.67       2079.16        97.41 o                         
  -3  14   6       2115.89       2356.71        72.33 o                         
  -2  14   6       2477.06       2274.68        87.64 o                         
  -1  14   6      11278.87      10430.77       360.29 o                         
   0  14   6        288.88        337.45        48.78 o                         
   1  14   6       6058.12       6830.73       267.08 o                         
   2  14   6       1564.82       1636.86       144.66 o                         
   4  14   6        280.38        325.87        37.54 o                         
   5  14   6       1625.00       1584.49       117.81 o                         
   6  14   6         17.86         18.91        16.54 o                         
   7  14   6          2.36         76.99        21.70 o                         
   8  14   6        573.14        652.67        40.56 o                         
   9  14   6         96.62         80.76        37.95 o                         
 -12  15   6         21.43         51.77        35.58 o                         
 -11  15   6       1460.23       1451.19       102.55 o                         
 -10  15   6         33.08         23.67        14.71 o                         
  -9  15   6       2221.13       2296.71       126.77 o                         
  -8  15   6       7287.85       7612.55       214.51 o                         
  -7  15   6         59.27         54.42        11.42 o                         
  -6  15   6         61.40         40.76        16.80 o                         
  -5  15   6        886.37        860.07        29.58 o                         
  -4  15   6      14607.25      14481.18       253.00 o                         
  -3  15   6       5648.25       5468.47       131.94 o                         
  -2  15   6      11790.71      11671.65       269.76 o                         
  -1  15   6        486.84        523.86        37.75 o                         
   0  15   6       5860.20       5895.35       172.57 o                         
   1  15   6        640.26        761.33        61.74 o                         
   2  15   6       5630.24       5354.87       180.09 o                         
   3  15   6        424.01        404.49        35.15 o                         
   4  15   6        246.58        241.28        49.74 o                         
   5  15   6          2.58         -5.84        17.20 o                         
   6  15   6        168.31        238.65        39.02 o                         
   7  15   6        556.49        551.96        38.75 o                         
   8  15   6         85.56         52.89        16.69 o                         
   9  15   6        975.61        954.50       143.06 o                         
 -11  16   6        894.44        767.95        47.49 o                         
 -10  16   6         91.31         59.11        21.09 o                         
  -9  16   6        531.70        483.99        31.90 o                         
  -8  16   6        126.72         92.03        19.39 o                         
  -7  16   6        174.99        137.62        19.50 o                         
  -6  16   6       6661.62       6893.01       137.68 o                         
  -5  16   6       1048.34       1101.21        46.41 o                         
  -4  16   6        980.13        897.83        49.76 o                         
  -3  16   6       2988.59       2803.60       109.72 o                         
  -2  16   6       2449.90       2350.60        95.80 o                         
  -1  16   6       6901.73       7133.20       308.61 o                         
   0  16   6       2381.16       2276.19       123.74 o                         
   1  16   6        128.76        177.21        25.82 o                         
   2  16   6       1507.97       1791.25       117.12 o                         
   3  16   6          1.38          6.75        13.55 o                         
   4  16   6       5063.30       5245.87       367.00 o                         
   5  16   6         44.24         45.08        18.73 o                         
   6  16   6       2857.69       2992.17       178.10 o                         
   7  16   6        903.81        909.99        74.92 o                         
   8  16   6        193.57        150.77        29.77 o                         
   9  16   6        327.42        294.98        59.47 o                         
 -11  17   6         66.29         38.95        16.52 o                         
 -10  17   6       2945.04       2934.50       133.24 o                         
  -9  17   6       1638.85       1733.76        64.48 o                         
  -8  17   6       4166.11       4152.12       198.37 o                         
  -7  17   6        701.74        641.50        43.54 o                         
  -6  17   6       5174.97       5165.48       181.08 o                         
  -5  17   6       6883.01       6787.45       185.38 o                         
  -4  17   6      10600.75      10691.95       229.57 o                         
  -3  17   6       1627.97       1602.39        70.82 o                         
  -2  17   6        247.46        213.63        30.68 o                         
  -1  17   6       5901.03       5772.05       250.43 o                         
   0  17   6        118.54        162.18        23.40 o                         
   1  17   6         19.47         62.67        16.23 o                         
   2  17   6       2454.93       2401.81       160.37 o                         
   3  17   6      11229.81      10726.95       280.03 o                         
   4  17   6       2281.22       2624.04       217.84 o                         
   5  17   6        712.66        722.46        46.29 o                         
   6  17   6        244.94        223.03        61.10 o                         
   7  17   6        918.15        906.69        77.25 o                         
   8  17   6       1192.42       1145.64        65.26 o                         
   9  17   6        477.32        505.62        59.04 o                         
 -11  18   6        227.02        189.96        24.60 o                         
 -10  18   6       1044.58        948.48        78.61 o                         
  -9  18   6       3710.03       3896.48       116.06 o                         
  -8  18   6        490.02        418.17        43.92 o                         
  -7  18   6        451.97        438.54        26.29 o                         
  -6  18   6       7624.31       7874.42       230.83 o                         
  -5  18   6        246.66        226.62        24.13 o                         
  -4  18   6        205.45        157.39        23.65 o                         
  -3  18   6       2010.48       1917.73        75.85 o                         
  -2  18   6       6432.93       6528.77       210.69 o                         
  -1  18   6      19050.99      19629.53       306.01 o                         
   0  18   6       1076.90       1102.73        73.09 o                         
   1  18   6        793.38        920.75        52.40 o                         
   2  18   6          3.85          5.41        38.49 o                         
   3  18   6        520.38        542.51        60.10 o                         
   4  18   6          9.91         55.16        17.19 o                         
   5  18   6         88.38         51.46        12.14 o                         
   6  18   6         73.21         93.58        21.60 o                         
   7  18   6         10.77         21.44        26.45 o                         
   8  18   6       3080.65       3222.29        83.26 o                         
   9  18   6        467.03        495.53        88.45 o                         
 -11  19   6        922.38       1020.15       130.73 o                         
 -10  19   6        189.45         98.40        25.95 o                         
  -9  19   6        138.68         80.10        17.00 o                         
  -8  19   6       5808.74       5066.60        83.48 o                         
  -7  19   6        267.38        213.32        47.76 o                         
  -6  19   6        269.24        265.22        34.25 o                         
  -5  19   6       5432.53       5442.62       150.76 o                         
  -4  19   6       1425.66       1466.65        52.78 o                         
  -3  19   6         50.66         75.11        16.16 o                         
  -2  19   6      42176.64      44898.19       892.36 o                         
  -1  19   6       1860.51       1992.43      1181.66 o                         
   0  19   6        212.11        231.69        33.15 o                         
   1  19   6         17.13         24.60        11.05 o                         
   2  19   6      15157.79      15528.47       482.05 o                         
   3  19   6        538.32        604.98        57.93 o                         
   4  19   6        730.45        690.61        48.88 o                         
   5  19   6         17.05         11.25        25.09 o                         
   6  19   6        310.26        269.13        22.31 o                         
   7  19   6       1978.55       2017.03        84.30 o                         
   8  19   6       1076.39       1161.19       108.13 o                         
   9  19   6       1762.46       1645.47       115.58 o                         
 -11  20   6        190.06        159.53        29.45 o                         
 -10  20   6        318.65        174.21        89.32 o                         
  -9  20   6       1009.67        826.95        51.79 o                         
  -8  20   6       4395.19       4251.69       269.95 o                         
  -7  20   6       1015.27        920.83        84.72 o                         
  -6  20   6       2945.92       2902.40        97.11 o                         
  -5  20   6         80.39        100.12        31.96 o                         
  -4  20   6       3954.45       3503.28       204.13 o                         
  -3  20   6        430.07        500.20        48.33 o                         
  -2  20   6        124.41        125.43        29.40 o                         
  -1  20   6       7644.94       7261.76       194.44 o                         
   0  20   6        213.08        187.63        30.77 o                         
   1  20   6          9.72         36.88        40.77 o                         
   2  20   6        526.57        545.63        73.96 o                         
   3  20   6         88.98         74.29        21.73 o                         
   4  20   6       2252.48       2333.29        66.67 o                         
   5  20   6       1820.39       1955.31       137.95 o                         
   6  20   6        211.97        233.18        31.02 o                         
   7  20   6       2134.62       2225.65       122.21 o                         
   8  20   6        456.19        510.82        46.43 o                         
 -11  21   6         23.48         37.05        26.90 o                         
 -10  21   6       5175.27       5466.98       164.15 o                         
  -9  21   6       3662.38       3218.96       244.49 o                         
  -8  21   6       9404.04       9350.04       161.09 o                         
  -7  21   6       3125.33       3101.19       101.39 o                         
  -6  21   6       5621.93       5755.52        81.99 o                         
  -5  21   6       4029.87       4144.30       140.68 o                         
  -4  21   6       2118.44       1776.67       103.39 o                         
  -3  21   6       6265.60       6169.29       247.67 o                         
  -2  21   6       4306.07       4306.66       105.54 o                         
  -1  21   6       9371.38       9248.25       242.48 o                         
   0  21   6        608.52        574.02        52.73 o                         
   1  21   6         42.63        109.65        41.52 o                         
   2  21   6       2020.16       2113.47       137.69 o                         
   3  21   6       6915.04       6763.94       226.42 o                         
   4  21   6       2046.08       2018.44       131.81 o                         
   5  21   6        111.77         50.41        16.35 o                         
   6  21   6         56.59         52.43        26.92 o                         
   7  21   6        113.30         70.62        17.02 o                         
   8  21   6       1472.26       1477.79       105.42 o                         
 -10  22   6         21.60         -8.64        12.91 o                         
  -9  22   6       5642.12       5978.64       197.51 o                         
  -8  22   6        381.75        326.84        34.93 o                         
  -7  22   6        232.43        216.65        24.29 o                         
  -6  22   6       1972.86       1961.27        79.04 o                         
  -4  22   6       1162.93       1000.68        70.45 o                         
  -3  22   6        900.91        955.79        47.69 o                         
  -2  22   6       2920.80       2823.38       130.50 o                         
  -1  22   6        527.35        586.53        60.01 o                         
   0  22   6       4500.93       4339.94       110.89 o                         
   1  22   6       2527.64       2345.99       133.54 o                         
   2  22   6        113.63        213.52        40.14 o                         
   3  22   6        639.81        716.85        40.54 o                         
   4  22   6       1094.33       1105.10        53.24 o                         
   5  22   6        468.83        435.51        26.89 o                         
   6  22   6        432.23        551.24        98.18 o                         
   7  22   6       1213.43       1253.87       107.53 o                         
   8  22   6        137.32        146.68        33.95 o                         
 -10  23   6         48.03         50.00        12.95 o                         
  -9  23   6        119.98         49.94        13.92 o                         
  -8  23   6       1383.15       1305.58        75.85 o                         
  -7  23   6         56.93         70.18         9.10 o                         
  -6  23   6          8.26         23.08         8.44 o                         
  -5  23   6       4874.48       5415.48       106.62 o                         
  -4  23   6      12971.03      13349.61       339.50 o                         
  -3  23   6       7606.74       7769.73       198.21 o                         
  -2  23   6      10020.83      10604.44       241.68 o                         
  -1  23   6       1401.28       1423.87       103.16 o                         
   0  23   6        706.62        759.73       101.86 o                         
   1  23   6          4.18         23.57        31.14 o                         
   2  23   6      11681.56      12128.87       402.68 o                         
   3  23   6        315.74        360.32        49.91 o                         
   4  23   6        136.69         88.32        16.78 o                         
   5  23   6        358.82        317.13        36.59 o                         
   6  23   6       1640.63       1600.45        56.86 o                         
   7  23   6          8.22         34.20        31.68 o                         
   8  23   6        741.17        729.31        45.03 o                         
 -10  24   6        889.89        780.24       133.76 o                         
  -9  24   6        716.48        693.70        41.67 o                         
  -8  24   6       1765.34       1632.43       102.67 o                         
  -7  24   6       3082.88       3025.09       100.42 o                         
  -6  24   6         11.14         33.99        25.48 o                         
  -5  24   6       2685.93       2741.39        76.93 o                         
  -4  24   6        294.23        258.74        28.49 o                         
  -3  24   6         11.15         10.72        16.49 o                         
  -2  24   6       3356.68       3427.43       175.61 o                         
  -1  24   6       5553.38       5886.92       213.15 o                         
   0  24   6       1503.58       1485.88        68.55 o                         
   1  24   6        712.18        769.89        80.23 o                         
   2  24   6       5206.52       5183.16       187.50 o                         
   3  24   6       2422.98       2334.77       122.19 o                         
   4  24   6        106.28         65.48        45.20 o                         
   5  24   6       2073.55       2249.52        39.59 o                         
   6  24   6        173.48        223.47        32.35 o                         
   7  24   6       1025.40        998.74        91.80 o                         
 -10  25   6       2341.14       2310.30        95.17 o                         
  -9  25   6        785.10        737.27        34.93 o                         
  -8  25   6       6760.08       7013.28       162.25 o                         
  -7  25   6         36.01         29.43        11.98 o                         
  -6  25   6       1458.56       1546.91        77.26 o                         
  -5  25   6       2103.43       2084.40        93.02 o                         
  -4  25   6        981.18        925.17        41.39 o                         
  -3  25   6        940.53        990.78        48.46 o                         
  -2  25   6       2261.74       2202.54        88.17 o                         
  -1  25   6        356.52        381.88        38.78 o                         
   0  25   6        108.15        120.67        24.44 o                         
   1  25   6       4855.34       4642.86       122.62 o                         
   2  25   6        428.83        383.83        42.68 o                         
   3  25   6       7130.98       7525.57       223.62 o                         
   4  25   6       3162.86       3108.44        94.01 o                         
   5  25   6        638.67        622.27        29.18 o                         
   6  25   6         12.06        103.16        48.66 o                         
   7  25   6        852.18        881.06        58.66 o                         
  -9  26   6       2596.51       2631.10        89.46 o                         
  -8  26   6        593.58        568.77        31.04 o                         
  -7  26   6        658.42        652.91        49.85 o                         
  -6  26   6         16.69         36.87        14.45 o                         
  -5  26   6        306.99        319.57        40.31 o                         
  -4  26   6         18.29         43.94        13.00 o                         
  -3  26   6       3578.56       3543.63        81.83 o                         
  -2  26   6          4.82         16.57        31.14 o                         
  -1  26   6       1676.71       1775.26        89.30 o                         
   0  26   6       5094.35       4942.76       112.61 o                         
   1  26   6        201.97        184.72        24.57 o                         
   2  26   6       4060.04       4130.40       212.15 o                         
   3  26   6        197.20        228.31        35.91 o                         
   4  26   6       5155.04       5220.33       169.75 o                         
   5  26   6        686.57        651.94        99.48 o                         
   6  26   6       1099.46       1109.06       103.43 o                         
   7  26   6        532.51        551.58        40.10 o                         
  -9  27   6         59.09         36.27        14.70 o                         
  -8  27   6        604.81        589.61        34.06 o                         
  -7  27   6         26.47         21.44        39.26 o                         
  -6  27   6        306.95        309.92        32.06 o                         
  -5  27   6        926.14        867.83        76.52 o                         
  -4  27   6       7672.26       8350.12       238.25 o                         
  -3  27   6        439.06        393.59        36.50 o                         
  -2  27   6      14681.16      16158.04       259.61 o                         
  -1  27   6       1661.36       1626.54        71.70 o                         
   0  27   6        150.38        104.19        51.03 o                         
   1  27   6        248.17        227.57        22.52 o                         
   3  27   6       1608.78       1741.35       100.24 o                         
   4  27   6         46.09         30.41        11.70 o                         
   5  27   6        346.79        402.25        59.69 o                         
   6  27   6        850.74        872.85        59.12 o                         
   7  27   6        297.06        350.78        37.30 o                         
  -9  28   6       1059.72       1108.52        42.80 o                         
  -8  28   6        847.57        885.68        53.13 o                         
  -7  28   6         12.42         38.61        12.41 o                         
  -6  28   6         74.53         98.29        19.10 o                         
  -5  28   6       1794.21       1823.86        77.70 o                         
  -4  28   6         30.18         48.12        21.51 o                         
  -3  28   6        842.64        870.98        61.76 o                         
  -2  28   6       2146.15       2026.69       135.24 o                         
  -1  28   6       1984.17       2014.58       106.31 o                         
   0  28   6        233.82        220.26        53.63 o                         
   1  28   6         61.44         65.28        12.61 o                         
   2  28   6        164.94        118.83        40.35 o                         
   3  28   6         15.55         80.02        34.60 o                         
   4  28   6        145.62        143.02        26.41 o                         
   5  28   6        919.49       1065.82        71.28 o                         
   6  28   6         10.85         54.02        23.21 o                         
  -9  29   6         22.97         21.30         9.21 o                         
  -8  29   6        889.03        930.75        57.55 o                         
  -7  29   6         16.31         41.88        13.18 o                         
  -6  29   6       1089.36       1130.38        73.55 o                         
  -5  29   6        163.64        149.49        28.72 o                         
  -4  29   6       2081.10       2032.69        56.03 o                         
  -3  29   6       2424.54       2594.28       133.09 o                         
  -2  29   6       1097.25       1046.65        55.02 o                         
  -1  29   6       2197.54       2266.34        93.62 o                         
   0  29   6       3449.79       3636.94       188.72 o                         
   1  29   6         54.72         45.51        11.51 o                         
   2  29   6         34.09         57.01        13.16 o                         
   3  29   6       4195.33       4483.62       123.60 o                         
   4  29   6       2561.50       2664.64        98.79 o                         
   5  29   6       1271.33       1344.73        89.65 o                         
   6  29   6        443.40        433.50        39.90 o                         
  -8  30   6        334.26        332.03        33.74 o                         
  -7  30   6         56.92         69.48        26.93 o                         
  -6  30   6         14.93         27.16        14.00 o                         
  -5  30   6         48.99         33.34        14.68 o                         
  -4  30   6        308.60        239.36        59.90 o                         
  -3  30   6          0.97         10.26        30.38 o                         
  -2  30   6         62.21         46.15        13.31 o                         
  -1  30   6       2309.68       2374.37        99.73 o                         
   0  30   6       1032.07        923.04        49.51 o                         
   1  30   6        531.90        573.41        64.46 o                         
   2  30   6        108.68         76.45        13.77 o                         
   3  30   6         40.09         63.62        18.31 o                         
   4  30   6       7988.61       8843.42       340.48 o                         
   5  30   6        620.38        670.05        53.15 o                         
   6  30   6         75.60         83.51        22.63 o                         
  -8  31   6        365.87        363.83        25.46 o                         
  -7  31   6        174.78        174.25        22.45 o                         
  -6  31   6         39.06         40.08        18.06 o                         
  -5  31   6        184.13        176.77        23.77 o                         
  -4  31   6        766.64        789.47        41.75 o                         
  -3  31   6       2522.19       2543.75       190.64 o                         
  -2  31   6       1002.72        939.23       100.13 o                         
  -1  31   6         41.05         31.54        11.00 o                         
   0  31   6       1381.51       1319.35        90.60 o                         
   1  31   6       4109.48       4262.39       189.84 o                         
   2  31   6        141.73        130.33        20.57 o                         
   3  31   6        683.23        709.32        54.12 o                         
   4  31   6        368.15        296.87        33.72 o                         
   5  31   6        426.42        352.28        50.63 o                         
  -7  32   6       1244.40       1317.30        77.88 o                         
  -6  32   6        614.81        640.36        41.11 o                         
  -5  32   6        126.70        133.07        22.47 o                         
  -4  32   6        305.54        241.72        29.19 o                         
  -3  32   6         86.61         73.78        25.14 o                         
  -2  32   6       5147.80       5804.43       529.30 o                         
  -1  32   6        190.93        128.81        26.49 o                         
   0  32   6        841.49        753.94        66.40 o                         
   1  32   6         28.65         27.78        18.58 o                         
   2  32   6        944.40        936.94        85.91 o                         
   3  32   6        476.44        384.46        33.24 o                         
   4  32   6       1202.10       1201.45        86.99 o                         
   5  32   6         44.06         32.16        11.76 o                         
  -7  33   6         57.76         36.55        12.84 o                         
  -6  33   6        484.80        492.84        36.73 o                         
  -5  33   6       2663.88       2687.97        99.66 o                         
  -4  33   6        137.21        100.20        20.97 o                         
  -3  33   6        151.83        149.32        22.89 o                         
  -2  33   6          8.63         13.01        12.00 o                         
  -1  33   6        265.94        298.70        35.50 o                         
   0  33   6       1480.83       1533.08        64.28 o                         
   1  33   6        155.61        159.12        41.11 o                         
   2  33   6         73.17         69.61        14.61 o                         
   3  33   6        348.32        368.09        35.86 o                         
   4  33   6       1620.53       1667.31       117.08 o                         
  -6  34   6        330.25        367.33        28.20 o                         
  -5  34   6          9.85         39.31        12.57 o                         
  -4  34   6        786.87        814.04        59.26 o
[truncated: 347,979 more chars]
