# Supplementary material for: Bis(N,N-di­ethyl­dithio­carbamato-κ2 S,S′)(3-hy­droxy­pyridine-κN)zinc and bis­[N-(2-hy­droxy­eth­yl)-N-methyldithio­carbamato-κ2 S,S′](3-hy­droxy­pyridine-κN)zinc: crystal structures and Hirshfeld surface analysis
Source: Acta Crystallogr E Crystallogr Commun. 2016 Nov 1;72(Pt 12):1700–9. doi: 10.1107/S205698901601728X (PMC5137590; doi:10.1107/S205698901601728X)
Supplement: Supplementary file 3 [file e-72-01700-IIsup3.hkl]

data_II                                                                         
_shelx_title ' 2'                                                               
_shelx_refln_list_code          4                                               
_shelx_F_calc_maximum      123.45                                               
_exptl_crystal_F_000       476.00                                               
_reflns_d_resolution_high  0.7696                                               
                                                                                
loop_                                                                           
 _space_group_symop_operation_xyz                                               
 'x, y, z'                                                                      
 '-x, -y, -z'                                                                   
                                                                                
_cell_length_a     8.8645                                                       
_cell_length_b     9.9560                                                       
_cell_length_c    11.4730                                                       
_cell_angle_alpha 102.154                                                       
_cell_angle_beta  106.989                                                       
_cell_angle_gamma  93.466                                                       
                                                                                
_shelx_F_squared_multiplier     1.000                                           
                                                                                
loop_                                                                           
 _refln_index_h                                                                 
 _refln_index_k                                                                 
 _refln_index_l                                                                 
 _refln_F_squared_calc                                                          
 _refln_F_squared_meas                                                          
 _refln_F_squared_sigma                                                         
 _refln_observed_status                                                         
   1   0   0         18.05         25.71         1.74 o                         
   2   0   0       1737.09       1639.21        16.91 o                         
   3   0   0       1733.47       1728.37        23.37 o                         
   4   0   0        536.97        526.41        11.12 o                         
   5   0   0         95.49        105.28        10.57 o                         
   6   0   0        342.76        329.44         7.06 o                         
   7   0   0        225.52        225.93         6.80 o                         
   8   0   0        346.34        302.62        13.40 o                         
   9   0   0       1040.76       1152.04        45.63 o                         
  10   0   0          1.53          2.36         2.20 o                         
 -11   1   0        405.22        434.54        35.49 o                         
 -10   1   0         45.55         41.96         3.71 o                         
  -9   1   0          3.42         10.32         1.96 o                         
  -8   1   0        231.49        215.26        14.10 o                         
  -7   1   0        945.13        973.89        18.13 o                         
  -6   1   0        417.28        439.85        13.00 o                         
  -5   1   0        311.25        308.68        11.26 o                         
  -4   1   0         22.27         11.44         1.26 o                         
  -3   1   0        932.05        872.59        17.20 o                         
  -2   1   0        398.54        392.05         8.10 o                         
  -1   1   0        549.74        550.83         5.26 o                         
   1   1   0       1465.39       1562.16        20.55 o                         
   2   1   0       1585.93       1667.92        22.39 o                         
   3   1   0        221.61        246.13         9.12 o                         
   4   1   0       3892.22       4018.18        53.02 o                         
   5   1   0        901.67        871.07        29.15 o                         
   6   1   0        679.59        696.68        19.31 o                         
   7   1   0         37.50         38.25         2.64 o                         
   8   1   0       2831.94       2996.82       175.90 o                         
   9   1   0         18.19         27.38         2.55 o                         
  10   1   0        180.67        169.87        16.75 o                         
 -11   2   0        660.59        689.87        60.49 o                         
 -10   2   0        167.42        161.21         8.35 o                         
  -9   2   0         17.48         16.45         2.73 o                         
  -8   2   0        358.16        311.58        17.38 o                         
  -7   2   0       1007.61        997.24        17.86 o                         
  -6   2   0       2150.00       2096.80        40.12 o                         
  -5   2   0        107.37        121.13        11.31 o                         
  -4   2   0       1864.26       1894.87        26.77 o                         
  -3   2   0        144.48        151.19         4.88 o                         
  -2   2   0       6342.53       6357.75        57.85 o                         
  -1   2   0       1977.60       1903.84        16.36 o                         
   0   2   0         82.84         65.49         1.33 o                         
   1   2   0       2115.23       2086.28        19.68 o                         
   2   2   0       1239.53       1427.03        19.82 o                         
   3   2   0       1987.58       2064.47        28.17 o                         
   4   2   0       4220.25       4230.18        75.91 o                         
   5   2   0          5.68          5.33         1.02 o                         
   6   2   0        194.34        170.14         9.31 o                         
   7   2   0        266.30        272.79        11.50 o                         
   8   2   0        616.50        639.34        25.78 o                         
   9   2   0         46.76         56.13         5.92 o                         
  10   2   0        131.58        137.81         7.11 o                         
 -10   3   0        341.89        348.46        31.57 o                         
  -9   3   0         72.10         67.00         5.22 o                         
  -8   3   0        492.88        511.27        28.66 o                         
  -7   3   0        760.02        767.41        39.62 o                         
  -6   3   0        420.61        400.15         8.75 o                         
  -5   3   0       1593.11       1508.78        20.71 o                         
  -4   3   0       1004.34       1017.94        14.31 o                         
  -3   3   0       1940.18       1954.88        49.10 o                         
  -2   3   0       1854.11       1772.52        17.01 o                         
  -1   3   0       8113.13       7067.12       406.34 o                         
   0   3   0        479.38        521.41        11.32 o                         
   1   3   0         84.48         88.52         4.35 o                         
   3   3   0       2748.87       3163.59        42.45 o                         
   4   3   0       3833.21       3973.93        71.69 o                         
   5   3   0         71.19         71.14         3.40 o                         
   6   3   0       1331.01       1330.99        22.87 o                         
   7   3   0        153.07        158.88         9.22 o                         
   8   3   0        240.79        231.36        10.53 o                         
   9   3   0          3.45          4.36         0.93 o                         
  10   3   0        143.78        150.91        10.29 o                         
 -10   4   0        276.01        274.92        12.50 o                         
  -9   4   0       1176.74       1126.52        30.73 o                         
  -8   4   0        516.18        498.84        21.54 o                         
  -7   4   0         34.83         31.44         2.47 o                         
  -6   4   0         58.34         76.95         6.90 o                         
  -5   4   0       1590.48       1556.56        29.96 o                         
  -4   4   0        655.64        686.36        16.36 o                         
  -3   4   0        177.31        175.04         7.04 o                         
  -2   4   0       1550.05       1541.05        14.91 o                         
   0   4   0       1093.40       1052.00        12.80 o                         
   1   4   0        177.71        164.10         3.88 o                         
   2   4   0       2222.95       2211.60        30.62 o                         
   3   4   0        611.84        640.06        21.91 o                         
   4   4   0       1047.48       1033.05        21.56 o                         
   5   4   0          4.74          4.38         1.09 o                         
   6   4   0        325.89        349.19        14.44 o                         
   7   4   0       1437.90       1431.82        47.88 o                         
   8   4   0          4.26          4.13         0.79 o                         
   9   4   0          1.93          2.14         1.25 o                         
 -10   5   0        183.30        156.15         5.74 o                         
  -9   5   0       2976.17       3162.75        37.01 o                         
  -8   5   0        288.59        274.17        20.76 o                         
  -7   5   0        427.35        390.96        32.02 o                         
  -6   5   0         61.53         64.42         6.18 o                         
  -5   5   0        922.94        946.61        54.57 o                         
  -4   5   0       1653.38       1695.48        48.50 o                         
  -3   5   0         32.97         35.50         2.51 o                         
  -2   5   0        307.39        266.30         6.79 o                         
  -1   5   0        858.37        947.20        13.27 o                         
   0   5   0       1827.08       1783.10        23.26 o                         
   1   5   0        255.17        279.34         7.28 o                         
   2   5   0        727.19        768.60        41.94 o                         
   3   5   0          0.49         10.43         1.68 o                         
   4   5   0       2228.54       2390.60        44.93 o                         
   5   5   0        160.86        154.41        15.28 o                         
   6   5   0       1103.27       1089.57        29.90 o                         
   7   5   0        886.04        974.66        38.30 o                         
   8   5   0         59.91         59.01         3.09 o                         
   9   5   0         23.66         23.13         2.11 o                         
 -10   6   0         49.59         42.10         4.10 o                         
  -9   6   0        669.11        654.73        21.22 o                         
  -8   6   0        559.01        565.85        19.30 o                         
  -7   6   0          3.19          1.32         1.18 o                         
  -6   6   0       1282.45       1283.79        29.17 o                         
  -5   6   0         17.71         19.21         2.71 o                         
  -4   6   0       1183.93       1160.88        17.34 o                         
  -3   6   0        369.41        313.86         6.59 o                         
  -2   6   0        441.16        410.13        10.07 o                         
  -1   6   0       2786.59       2794.95        61.11 o                         
   0   6   0        911.86        767.29        15.59 o                         
   1   6   0       2734.01       2928.77        82.99 o                         
   2   6   0        944.40        895.77        14.19 o                         
   3   6   0        673.41        624.78        10.88 o                         
   4   6   0       1574.99       1556.44        25.62 o                         
   5   6   0        267.54        265.19        14.85 o                         
   6   6   0       1326.96       1240.01        42.28 o                         
   7   6   0        292.99        296.41        18.78 o                         
   8   6   0        505.46        583.90        49.42 o                         
  -9   7   0         55.50         49.87         6.20 o                         
  -8   7   0        328.43        299.34        14.70 o                         
  -7   7   0        605.70        614.31        15.13 o                         
  -6   7   0       3254.44       3426.76        58.01 o                         
  -5   7   0        278.62        279.73         9.94 o                         
  -4   7   0        319.71        325.14        23.20 o                         
  -3   7   0       1651.70       1697.07        24.91 o                         
  -2   7   0        121.52        131.45         4.67 o                         
  -1   7   0       1321.35       1319.54        29.13 o                         
   0   7   0       1264.32       1208.89        17.60 o                         
   1   7   0       2280.16       2313.02        53.40 o                         
   2   7   0        127.50        141.90        16.79 o                         
   3   7   0        607.59        567.87        24.63 o                         
   4   7   0        237.63        226.95        14.92 o                         
   5   7   0        276.96        245.35        16.88 o                         
   6   7   0        270.53        222.38        16.74 o                         
   7   7   0         49.86         39.46         4.78 o                         
   8   7   0        510.23        574.01        24.48 o                         
  -9   8   0         19.97         16.91         2.24 o                         
  -8   8   0        123.31        114.23        14.92 o                         
  -7   8   0        728.11        707.34        16.99 o                         
  -6   8   0       1676.00       1794.23        41.96 o                         
  -5   8   0        470.70        481.60        18.46 o                         
  -4   8   0        476.43        457.15        13.48 o                         
  -3   8   0       1039.26       1109.45        29.40 o                         
  -2   8   0        241.72        230.43         6.72 o                         
  -1   8   0         35.97         36.93         3.34 o                         
   0   8   0        473.05        483.54        13.88 o                         
   1   8   0        493.90        473.26        14.01 o                         
   2   8   0       1301.88       1415.58        46.65 o                         
   3   8   0         22.51         24.61         4.10 o                         
   4   8   0        123.74        151.53        16.23 o                         
   5   8   0         82.79         63.74         6.71 o                         
   6   8   0          2.43          1.71         1.07 o                         
   7   8   0         68.02         62.72         4.17 o                         
  -8   9   0        107.36         93.36         7.60 o                         
  -7   9   0        282.21        297.95        20.88 o                         
  -6   9   0        486.50        495.99        10.98 o                         
  -5   9   0         20.87         23.20         3.23 o                         
  -4   9   0        638.94        649.08        15.47 o                         
  -3   9   0        485.86        448.56        17.35 o                         
  -2   9   0       2391.29       2422.14        66.12 o                         
  -1   9   0          2.73          1.53         0.71 o                         
   0   9   0        204.15        209.89         8.88 o                         
   1   9   0       1400.32       1423.61        88.32 o                         
   2   9   0        902.39        907.21        30.84 o                         
   3   9   0         54.80         59.05        10.22 o                         
   4   9   0         53.14         45.26         7.16 o                         
   5   9   0        178.65        161.79        15.94 o                         
   6   9   0         33.84         35.57         4.25 o                         
  -7  10   0         21.18         26.26         3.11 o                         
  -6  10   0          8.95          7.84         1.45 o                         
  -5  10   0        383.12        361.46        16.48 o                         
  -4  10   0       1167.44       1090.31        30.14 o                         
  -3  10   0          1.57          2.35         0.99 o                         
  -2  10   0       2716.71       2775.51        57.40 o                         
  -1  10   0         12.50         15.36         1.84 o                         
   0  10   0        253.24        256.02        15.76 o                         
   1  10   0       1142.30       1270.57        48.94 o                         
   2  10   0        220.14        230.56        19.13 o                         
   3  10   0         19.63         20.18         2.62 o                         
   4  10   0         31.22         38.14         4.68 o                         
   5  10   0        219.59        196.51        14.39 o                         
  -6  11   0        250.60        229.33        17.36 o                         
  -5  11   0        225.92        188.60        11.66 o                         
  -4  11   0        754.17        795.40        25.09 o                         
  -3  11   0        165.61        155.26         8.47 o                         
  -2  11   0        856.58        875.57        14.43 o                         
  -1  11   0         90.47         84.41         7.91 o                         
   0  11   0         97.54        104.46        10.06 o                         
   1  11   0         53.33         63.69         7.46 o                         
   2  11   0        400.14        447.35        42.61 o                         
   3  11   0         28.85         26.09         3.01 o                         
   4  11   0        245.39        253.00        25.84 o                         
  -4  12   0        216.42        200.93         8.83 o                         
  -3  12   0         17.04         15.25         1.72 o                         
  -2  12   0        179.33        152.55        17.15 o                         
  -1  12   0          2.94          3.38         1.75 o                         
   0  12   0       1057.66        962.46        62.58 o                         
   1  12   0         72.17         66.06         6.01 o                         
   2  12   0        275.29        339.56        28.56 o                         
  -2 -12   1        490.04        474.63        42.12 o                         
  -1 -12   1       1060.06       1020.95        43.90 o                         
   0 -12   1         79.55         73.06         6.62 o                         
   1 -12   1         95.14         91.06        11.92 o                         
   2 -12   1        111.31        111.11         7.66 o                         
   3 -12   1         12.05         11.68         1.90 o                         
   4 -12   1        363.05        362.70        16.06 o                         
  -4 -11   1          0.38          0.34         1.72 o                         
  -3 -11   1        206.79        221.86        13.69 o                         
  -2 -11   1        331.54        300.39        30.41 o                         
  -1 -11   1        705.21        693.65        15.48 o                         
   0 -11   1         13.71         18.04         4.37 o                         
   1 -11   1        437.06        444.83        17.70 o                         
   2 -11   1         24.29         19.75         2.64 o                         
   3 -11   1        442.56        459.53        23.26 o                         
   4 -11   1         31.51         32.05         2.82 o                         
   5 -11   1          3.07          4.44         1.05 o                         
   6 -11   1        171.59        151.41         7.96 o                         
  -5 -10   1        308.19        294.09        25.76 o                         
  -4 -10   1         24.95         25.14         3.61 o                         
  -3 -10   1        465.82        435.77        19.47 o                         
  -2 -10   1       1041.36        982.09        78.29 o                         
  -1 -10   1        551.10        566.42        28.05 o                         
   0 -10   1         30.95         35.92         6.21 o                         
   1 -10   1       2179.75       2183.86        40.85 o                         
   2 -10   1         36.98         34.58         4.25 o                         
   3 -10   1       4512.61       4794.26       424.51 o                         
   4 -10   1         70.11         67.19         4.32 o                         
   5 -10   1         21.45         25.65         6.94 o                         
   6 -10   1         78.85         60.22         6.64 o                         
   7 -10   1          3.97          6.80         3.71 o                         
  -7  -9   1         18.11         20.67         3.08 o                         
  -6  -9   1         15.59         13.38         2.36 o                         
  -5  -9   1         15.48         25.14         4.39 o                         
  -4  -9   1        110.51        107.06        10.81 o                         
  -3  -9   1       1282.78       1300.87        43.23 o                         
  -2  -9   1        391.88        409.78        32.13 o                         
  -1  -9   1        288.80        290.09        14.72 o                         
   0  -9   1          3.67          4.09         1.49 o                         
   1  -9   1       1372.15       1406.02        35.45 o                         
   2  -9   1        306.08        277.67         9.94 o                         
   3  -9   1        895.82        981.08        68.17 o                         
   4  -9   1          0.63          2.03         1.03 o                         
   5  -9   1        129.09        125.90        14.83 o                         
   6  -9   1        168.41        176.02        10.57 o                         
   7  -9   1         41.43         41.30         3.53 o                         
   8  -9   1         24.94         22.11         2.78 o                         
  -7  -8   1         41.18         36.52         4.30 o                         
  -6  -8   1         62.52         55.93        10.96 o                         
  -5  -8   1         26.14         23.67         2.57 o                         
  -4  -8   1         19.90         19.63         3.16 o                         
  -3  -8   1       1777.75       1800.24        45.18 o                         
  -2  -8   1        615.36        595.82        22.25 o                         
  -1  -8   1       1614.98       1692.83        20.64 o                         
   0  -8   1          0.45          2.82         1.92 o                         
   1  -8   1        957.18        988.01        16.75 o                         
   2  -8   1        132.47        132.71        11.37 o                         
   3  -8   1       1104.63       1167.14        26.25 o                         
   4  -8   1          0.61          1.11         1.16 o                         
   5  -8   1        945.88        942.62        17.82 o                         
   6  -8   1        515.81        553.84        21.90 o                         
   7  -8   1         85.74         79.20         7.47 o                         
   8  -8   1        288.41        259.55        10.37 o                         
   9  -8   1         85.10         71.92         3.11 o                         
  -8  -7   1         33.14         33.64         4.03 o                         
  -7  -7   1        131.41        140.14         8.03 o                         
  -6  -7   1         17.97         18.56         2.40 o                         
  -5  -7   1       1110.20       1017.89        27.33 o                         
  -4  -7   1       1255.53       1156.62        37.63 o                         
  -3  -7   1        375.88        390.66        13.00 o                         
  -2  -7   1        179.70        171.93         6.76 o                         
  -1  -7   1        601.63        577.23        18.27 o                         
   0  -7   1       1079.50       1019.38        19.14 o                         
   1  -7   1        826.53        819.04        13.72 o                         
   2  -7   1       1026.68       1011.74        21.78 o                         
   3  -7   1       1795.82       1768.95        63.76 o                         
   4  -7   1        227.08        224.48         7.18 o                         
   5  -7   1       6738.94       7164.63       516.83 o                         
   6  -7   1        779.86        768.82        15.33 o                         
   7  -7   1        252.99        252.52        11.32 o                         
   8  -7   1          9.12         11.61         1.67 o                         
   9  -7   1         86.62         66.06         6.07 o                         
  -9  -6   1          8.35          9.49         1.28 o                         
  -8  -6   1        183.34        175.62         8.82 o                         
  -7  -6   1        298.95        312.30        41.89 o                         
  -6  -6   1        476.86        475.06        22.34 o                         
  -5  -6   1         71.01         79.68         9.89 o                         
  -4  -6   1        153.27        154.87        10.91 o                         
  -3  -6   1        151.73        153.82        15.91 o                         
  -2  -6   1        298.31        296.18         5.37 o                         
  -1  -6   1       1130.33       1073.40        25.47 o                         
   0  -6   1         25.47         17.39         1.19 o                         
   1  -6   1       1129.04       1040.45        14.25 o                         
   2  -6   1       2035.20       2192.02        84.70 o                         
   3  -6   1       2037.41       2077.30        27.57 o                         
   4  -6   1        907.38        944.66        14.66 o                         
   5  -6   1        423.94        392.79        20.04 o                         
   6  -6   1          2.85          2.99         1.31 o                         
   7  -6   1        496.59        474.56        20.85 o                         
   8  -6   1         76.61         78.42         5.44 o                         
   9  -6   1         73.29         64.44         4.81 o                         
  10  -6   1        432.04        400.11        21.96 o                         
  -9  -5   1        793.33        829.90        47.93 o                         
  -8  -5   1        986.00       1087.08        49.34 o                         
  -7  -5   1        296.73        289.68        13.22 o                         
  -6  -5   1       1417.46       1443.37        45.69 o                         
  -5  -5   1        193.10        210.82        13.08 o                         
  -4  -5   1          2.76         10.81         1.82 o                         
  -3  -5   1         94.58         91.90         4.85 o                         
  -2  -5   1         30.65         23.95         1.49 o                         
  -1  -5   1       5179.19       5158.54       179.40 o                         
   0  -5   1        488.11        409.42         8.26 o                         
   1  -5   1       4568.13       4697.07        61.90 o                         
   2  -5   1       1375.30       1447.76        19.05 o                         
   3  -5   1        650.20        597.52        14.42 o                         
   4  -5   1        523.88        574.15        11.29 o                         
   5  -5   1        627.09        674.97        13.34 o                         
   6  -5   1         29.78         24.04         3.60 o                         
   7  -5   1       1682.46       1748.69        30.52 o                         
   8  -5   1        316.78        334.83        17.54 o                         
   9  -5   1        216.72        199.81        13.93 o                         
  10  -5   1        138.22        120.04         7.01 o                         
 -10  -4   1         42.17         50.58         3.73 o                         
  -9  -4   1         92.36         93.71         6.44 o                         
  -8  -4   1        817.07        826.79        49.22 o                         
  -7  -4   1         88.32        102.61         5.70 o                         
  -6  -4   1        746.77        720.84        25.03 o                         
  -5  -4   1        637.96        626.06        17.94 o                         
  -4  -4   1        697.90        680.34        23.22 o                         
  -3  -4   1       1285.93       1252.44        21.96 o                         
  -2  -4   1        421.70        408.62         8.25 o                         
  -1  -4   1       1526.40       1437.17        17.67 o                         
   0  -4   1        377.46        351.47         6.30 o                         
   1  -4   1        469.61        458.45        25.10 o                         
   2  -4   1        396.15        387.91        18.56 o                         
   3  -4   1        467.88        411.32        11.67 o                         
   4  -4   1       4515.59       4371.89        85.15 o                         
   5  -4   1        103.65        112.82         6.16 o                         
   6  -4   1       1289.13       1309.15        22.11 o                         
   7  -4   1       5104.71       5091.04       179.48 o                         
   8  -4   1        206.21        194.29        10.06 o                         
   9  -4   1        154.29        160.81         9.94 o                         
  10  -4   1         66.54         57.92         4.64 o                         
 -10  -3   1         20.24         22.62         3.03 o                         
  -9  -3   1        109.63        110.89        10.05 o                         
  -8  -3   1        500.43        491.66        21.09 o                         
  -7  -3   1        334.50        365.93        10.79 o                         
  -6  -3   1        812.05        846.89        17.82 o                         
  -5  -3   1       2962.25       2927.19        53.65 o                         
  -4  -3   1       2271.24       2173.83        39.74 o                         
  -3  -3   1       3933.57       4009.73        52.85 o                         
  -2  -3   1          7.66          8.73         1.11 o                         
  -1  -3   1        108.37        117.77         2.65 o                         
   0  -3   1       1464.42       1470.03        14.65 o                         
   1  -3   1       2709.50       3076.71        28.45 o                         
   2  -3   1        159.13        153.80         4.93 o                         
   3  -3   1       2680.13       2669.93        85.87 o                         
   4  -3   1       6928.87       7278.61       229.89 o                         
   5  -3   1        932.10        952.36        22.14 o                         
   6  -3   1        458.80        447.81        11.84 o                         
   7  -3   1        597.00        544.75        15.49 o                         
   8  -3   1        105.13         99.50         7.00 o                         
   9  -3   1        190.65        203.00        14.12 o                         
  10  -3   1          2.20          3.48         1.11 o                         
 -10  -2   1         13.49         14.25         1.36 o                         
  -9  -2   1        472.98        461.59        17.06 o                         
  -8  -2   1         29.02         30.15         3.30 o                         
  -7  -2   1       2414.12       2499.94        55.15 o                         
  -6  -2   1        305.90        294.51         7.08 o                         
  -5  -2   1        275.12        245.57        10.05 o                         
  -4  -2   1       5053.10       4772.49        62.69 o                         
  -1  -2   1       1188.92       1148.98        15.64 o                         
   0  -2   1       1158.64       1201.33        11.37 o                         
   1  -2   1          8.57         13.25         2.87 o                         
   2  -2   1        281.66        248.27         9.04 o                         
   3  -2   1       3310.92       3225.90        42.50 o                         
   4  -2   1         65.92         56.89         2.81 o                         
   6  -2   1        366.11        347.58        10.86 o                         
   7  -2   1        225.36        235.85        10.80 o                         
   8  -2   1         90.73         87.48        11.32 o                         
   9  -2   1        180.74        166.05         9.25 o                         
  10  -2   1        564.56        552.28        23.95 o                         
 -11  -1   1          5.59          6.84         1.74 o                         
 -10  -1   1         58.88         64.20        10.64 o                         
  -9  -1   1       1425.03       1515.51        41.59 o                         
  -8  -1   1         38.27         35.64         3.71 o                         
  -7  -1   1       1840.90       1894.80        61.71 o                         
  -6  -1   1        116.31        112.76        15.09 o                         
  -5  -1   1         15.55          7.54         0.82 o                         
  -4  -1   1        924.52        829.37        11.74 o                         
  -2  -1   1       3434.33       3841.59        49.54 o                         
  -1  -1   1       1122.64       1127.32        15.90 o                         
   0  -1   1         99.06        101.11         2.62 o                         
   1  -1   1       4065.37       4040.59        52.03 o                         
   2  -1   1        119.52        119.53         4.66 o                         
   3  -1   1        110.50        101.72         4.15 o                         
   4  -1   1        269.71        271.45         6.42 o                         
   5  -1   1         66.41         51.22         5.32 o                         
   6  -1   1       3106.22       3315.93        61.22 o                         
   7  -1   1        484.54        458.42        18.73 o                         
   8  -1   1        314.27        307.48        17.82 o                         
   9  -1   1        364.65        422.93        30.49 o                         
  10  -1   1        433.26        444.99        27.66 o                         
 -11   0   1         53.80         62.42         5.62 o                         
 -10   0   1       1111.85       1176.78        52.71 o                         
  -9   0   1        350.60        359.14        21.67 o                         
  -8   0   1        428.24        349.79        19.18 o                         
  -7   0   1       1149.24       1136.88        19.60 o                         
  -6   0   1        593.86        606.52        12.36 o                         
  -5   0   1       1827.15       1836.90        57.82 o                         
  -4   0   1          4.22          9.44         0.89 o                         
  -3   0   1       2992.37       3013.37       100.99 o                         
  -2   0   1       2064.90       2071.32        19.36 o                         
   2   0   1        412.89        478.24         9.63 o                         
   3   0   1         96.72         80.43         3.43 o                         
   4   0   1       1869.19       1998.27        27.73 o                         
   5   0   1        356.51        313.40        12.35 o                         
   6   0   1       3436.82       3485.59        66.04 o                         
   7   0   1          6.38          9.76         1.65 o                         
   8   0   1        651.98        691.22        16.96 o                         
   9   0   1         75.59         76.17         7.59 o                         
  10   0   1        299.05        312.30        25.95 o                         
 -11   1   1         13.71         11.55         3.64 o                         
 -10   1   1         70.88         64.99         5.53 o                         
  -9   1   1          6.24          1.33         2.28 o                         
  -8   1   1          3.85         -1.42         2.01 o                         
  -7   1   1        235.81        225.69        13.74 o                         
  -6   1   1         20.55         14.73         1.65 o                         
  -5   1   1       9162.81       8852.81       279.59 o                         
  -4   1   1       1196.16       1234.94        24.29 o                         
  -3   1   1        772.64        706.36        14.63 o                         
   0   1   1        410.07        397.80         5.53 o                         
   1   1   1       6080.44       6021.32        77.27 o                         
   2   1   1         22.82         36.40         4.04 o                         
   3   1   1         12.51         12.63         1.63 o                         
   4   1   1         11.87          6.44         0.96 o                         
   5   1   1       1145.27       1178.50        22.71 o                         
   6   1   1         21.35         14.44         2.32 o                         
   7   1   1       1458.35       1481.46        48.19 o                         
   8   1   1        332.21        310.05        19.41 o                         
   9   1   1        283.25        293.66        13.29 o                         
  10   1   1        192.87        211.54        12.50 o                         
 -11   2   1         14.63          9.80         2.46 o                         
 -10   2   1          3.33          8.62         3.34 o                         
  -9   2   1        224.10        219.78        13.78 o                         
  -8   2   1        411.45        407.55        23.83 o                         
  -7   2   1       1607.43       1629.27        26.90 o                         
  -6   2   1        121.51        104.95         5.03 o                         
  -5   2   1       2816.10       2738.25        50.90 o                         
  -4   2   1        435.14        434.05         9.68 o                         
  -3   2   1        175.84        162.62         7.09 o                         
  -2   2   1       2260.81       2267.65        50.54 o                         
   0   2   1       4552.71       4058.44        37.38 o                         
   1   2   1       1045.69       1036.95        20.08 o                         
   2   2   1        993.54       1110.59        21.78 o                         
   3   2   1       3036.52       2954.55        39.62 o                         
   4   2   1         52.14         70.32         7.59 o                         
   5   2   1         10.46         18.45         2.33 o                         
   6   2   1        872.21        899.66        16.08 o                         
   7   2   1        462.46        487.06        14.09 o                         
   8   2   1        614.37        631.68        26.54 o                         
   9   2   1        169.94        192.14        15.36 o                         
  10   2   1        192.02        189.38        29.50 o                         
 -11   3   1        135.95        124.20         4.80 o                         
 -10   3   1        108.23        110.92         7.20 o                         
  -9   3   1         71.24         67.50         4.53 o                         
  -8   3   1        235.63        223.73         9.37 o                         
  -7   3   1       1303.48       1324.69        19.84 o                         
  -6   3   1        453.13        451.53        13.59 o                         
  -5   3   1       2341.19       2441.76        35.73 o                         
  -4   3   1       1262.65       1400.54        18.75 o                         
  -3   3   1       1375.13       1294.33        17.64 o                         
  -2   3   1        106.11        108.79         3.59 o                         
  -1   3   1        231.50        222.61         4.67 o                         
   0   3   1        118.88        116.98         3.37 o                         
   2   3   1       1425.22       1589.34        15.99 o                         
   3   3   1       8292.01       8751.56       276.11 o                         
   4   3   1        525.45        563.86        19.50 o                         
   5   3   1         11.13         18.75         2.56 o                         
   6   3   1        393.89        370.84        15.44 o                         
   7   3   1        100.77        111.89        10.96 o                         
   8   3   1        187.74        193.95        12.07 o                         
   9   3   1          5.58          8.50         1.07 o                         
 -10   4   1        301.54        302.90        15.07 o                         
  -9   4   1         29.67         29.53         2.97 o                         
  -8   4   1        524.37        502.35        21.04 o                         
  -7   4   1        176.25        161.44         6.29 o                         
  -6   4   1          4.74         11.62         1.44 o                         
  -5   4   1        425.04        442.67        11.13 o                         
  -4   4   1        273.20        323.85         9.08 o                         
  -3   4   1      15238.82      15971.20       553.00 o                         
  -2   4   1       5047.36       5112.08        67.38 o                         
  -1   4   1       1560.84       1455.32        24.69 o                         
   0   4   1         27.63         43.61         2.98 o                         
   2   4   1       1052.02       1069.49        30.80 o                         
   3   4   1       5130.51       4806.17        87.71 o                         
   4   4   1        118.89        114.19         6.63 o                         
   5   4   1        154.65        140.16        14.97 o                         
   6   4   1        298.56        269.15        12.23 o                         
   7   4   1          9.15         13.61         2.17 o                         
   8   4   1          1.35          3.27         1.29 o                         
   9   4   1         93.74         86.46         3.98 o                         
 -10   5   1        896.66        917.13        67.97 o                         
  -9   5   1        401.04        374.96        16.59 o                         
  -8   5   1        592.43        578.12        45.98 o                         
  -7   5   1        516.23        494.67        20.53 o                         
  -6   5   1          1.29          5.41         3.47 o                         
  -5   5   1        124.77        123.77        12.06 o                         
  -4   5   1       1007.76       1043.37        14.73 o                         
  -3   5   1       3641.11       3690.82        96.29 o                         
  -2   5   1       1456.44       1461.21        19.10 o                         
  -1   5   1        619.15        590.25        14.10 o                         
   0   5   1         60.98         56.22         3.58 o                         
   1   5   1       1640.13       1632.71        31.75 o                         
   2   5   1        755.38        776.41        26.53 o                         
   3   5   1        222.24        274.99         8.75 o                         
   4   5   1        682.55        629.97        13.30 o                         
   5   5   1       5753.57       5694.97       176.21 o                         
   6   5   1        110.04        112.72        13.85 o                         
   7   5   1        127.52        153.50        17.74 o                         
   8   5   1        232.16        212.62        14.97 o                         
   9   5   1        239.63        254.06         7.51 o                         
 -10   6   1       1164.33       1163.09        82.16 o                         
  -9   6   1        528.77        515.28        26.07 o                         
  -8   6   1         50.52         42.16         5.76 o                         
  -7   6   1         72.31         56.85         5.62 o                         
  -6   6   1        193.88        186.40        12.19 o                         
  -5   6   1        552.17        546.11        11.51 o                         
  -4   6   1          2.07          7.68         2.71 o                         
  -3   6   1       1808.36       1835.43        24.29 o                         
  -2   6   1        808.43        766.79        18.42 o                         
  -1   6   1        598.64        578.39        21.10 o                         
   0   6   1         14.52         12.40         2.24 o                         
   1   6   1         63.63         47.59         4.81 o                         
   2   6   1        542.80        658.76        29.69 o                         
   3   6   1         97.44        128.71        11.45 o                         
   4   6   1         39.16         32.15         4.07 o                         
   5   6   1       3125.69       3101.93        75.16 o                         
   6   6   1        397.34        347.36        23.37 o                         
   7   6   1        146.97        184.24        18.70 o                         
   8   6   1        322.91        342.39        21.32 o                         
 -10   7   1        448.20        428.87        13.72 o                         
  -9   7   1        465.26        471.05        21.88 o                         
  -8   7   1        741.84        671.41        18.73 o                         
  -7   7   1       1060.34       1173.61        91.91 o                         
  -6   7   1        862.88        907.42        21.60 o                         
  -5   7   1       2207.62       2388.88        53.12 o                         
  -4   7   1         24.53         25.35         2.74 o                         
  -3   7   1        694.67        738.18         9.41 o                         
  -2   7   1        890.83        886.88        13.14 o                         
  -1   7   1       2560.30       2757.58        41.22 o                         
   0   7   1       1695.89       1709.71        24.04 o                         
   1   7   1       1150.91       1147.93        25.33 o                         
   2   7   1       1986.69       2058.82        33.09 o                         
   3   7   1       1564.71       1578.32        37.50 o                         
   4   7   1        189.17        188.78        15.99 o                         
   5   7   1       1540.71       1512.25        49.29 o                         
   6   7   1          4.97          2.48         1.02 o                         
   7   7   1        168.16        175.59        15.51 o                         
  -9   8   1        137.24        121.45         6.12 o                         
  -8   8   1       1191.23       1134.79        35.93 o                         
  -7   8   1        252.70        250.34        15.45 o                         
  -6   8   1        770.26        796.72        20.21 o                         
  -5   8   1         52.40         57.06         5.62 o                         
  -4   8   1        114.91        115.83        14.02 o                         
  -3   8   1          4.41          5.75         1.02 o                         
  -2   8   1       1394.39       1384.79        31.29 o                         
  -1   8   1       1180.82       1192.59        25.81 o                         
   0   8   1        174.74        196.78        18.11 o                         
   1   8   1        467.95        481.48        29.55 o                         
   2   8   1         28.57         32.68         5.32 o                         
   3   8   1        219.18        227.45        11.72 o                         
   4   8   1        147.74        152.29        12.23 o                         
   5   8   1         17.55         18.83         3.51 o                         
   6   8   1         21.33         25.35         3.63 o                         
   7   8   1        899.44        768.28        27.60 o                         
  -8   9   1       1302.43       1344.35        80.54 o                         
  -7   9   1        287.25        287.49        26.23 o                         
  -6   9   1        122.70        128.60         8.23 o                         
  -5   9   1         73.08         69.69         5.24 o                         
  -4   9   1         36.04         39.70         5.90 o                         
  -3   9   1        337.93        326.09        12.85 o                         
  -2   9   1        110.72        104.54         5.16 o                         
  -1   9   1        925.50        912.02        20.99 o                         
   0   9   1         62.26         57.62         7.14 o                         
   1   9   1        326.88        358.09        26.77 o                         
   2   9   1          6.20          1.21         2.35 o                         
   3   9   1         47.76         54.89         5.11 o                         
   4   9   1        407.73        398.53        25.81 o                         
   5   9   1          5.48          3.05         1.41 o                         
   6   9   1          5.03          4.92         1.76 o                         
  -7  10   1        410.16        390.21        29.05 o                         
  -6  10   1         20.12         17.44         2.51 o                         
  -5  10   1       1094.44       1176.62        30.07 o                         
  -4  10   1       1236.26       1309.04        24.53 o                         
  -3  10   1       2036.71       2120.67        59.90 o                         
  -2  10   1          8.47          7.73         2.87 o                         
  -1  10   1        148.35        138.05         7.38 o                         
   0  10   1        413.10        435.50        20.46 o                         
   1  10   1        238.69        259.64        22.98 o                         
   2  10   1         18.58         17.86         3.72 o                         
   3  10   1        196.49        198.04        15.40 o                         
   4  10   1       1232.12       1112.94        66.31 o                         
   5  10   1         83.91         63.85         5.83 o                         
  -6  11   1        109.28         93.64        10.48 o                         
  -5  11   1        488.68        486.44        37.47 o                         
  -4  11   1       1150.48       1184.70        52.55 o                         
  -3  11   1        789.91        791.70        21.66 o                         
  -2  11   1          8.25          9.74         2.61 o                         
  -1  11   1         23.21         21.93         4.49 o                         
   0  11   1         72.59         52.78         6.32 o                         
   1  11   1        129.70        119.46        12.30 o                         
   2  11   1         27.62         25.84         4.52 o                         
   3  11   1        280.64        298.08        16.60 o                         
  -4  12   1        357.07        356.31        10.42 o                         
  -3  12   1        368.68        390.99        16.99 o                         
  -2  12   1          6.20         14.82         4.95 o                         
  -1  12   1        368.98        428.41        31.77 o                         
   0  12   1          0.14          5.21         2.72 o                         
   1  12   1        248.41        286.70        32.29 o                         
  -3 -12   2        187.03        182.12        25.87 o                         
  -2 -12   2         33.59         30.78         3.83 o                         
  -1 -12   2        266.49        277.05        18.25 o                         
   0 -12   2        671.38        700.96        31.94 o                         
   1 -12   2        219.61        251.68        16.84 o                         
   2 -12   2         48.77         52.05        11.48 o                         
   3 -12   2          2.50          8.19         1.81 o                         
   4 -12   2        304.66        301.40        17.20 o                         
  -4 -11   2          7.36          7.25         2.12 o                         
  -3 -11   2        549.54        603.46        36.73 o                         
  -2 -11   2        131.55        136.92        10.38 o                         
  -1 -11   2         25.15         30.16         3.89 o                         
   0 -11   2        441.21        492.15        41.25 o                         
   1 -11   2        326.57        336.19        10.82 o                         
   2 -11   2        346.16        338.30         7.24 o                         
   3 -11   2         10.21          9.11         1.34 o                         
   4 -11   2         18.92         22.55         2.41 o                         
   5 -11   2          1.52          4.56         1.20 o                         
   6 -11   2          9.16          7.39         1.65 o                         
  -6 -10   2        695.47        612.85        23.00 o                         
  -5 -10   2          4.31          3.02         1.61 o                         
  -4 -10   2         70.15         65.16         9.17 o                         
  -3 -10   2        224.70        215.41        19.51 o                         
  -2 -10   2        954.52        948.61        26.48 o                         
  -1 -10   2         32.05         37.21         3.54 o                         
   0 -10   2       1021.27       1016.50        24.60 o                         
   1 -10   2        410.00        413.16        16.40 o                         
   2 -10   2       1930.25       2009.21        87.27 o                         
   3 -10   2        282.20        285.25        12.06 o                         
   4 -10   2         11.97         14.62         1.63 o                         
   5 -10   2        223.55        222.42        11.29 o                         
   6 -10   2          2.89         10.23         2.44 o                         
   7 -10   2         51.04         41.92         3.26 o                         
  -7  -9   2          2.82          3.43         1.18 o                         
  -6  -9   2         12.27          5.01         1.45 o                         
  -5  -9   2         13.77         12.81         2.20 o                         
  -4  -9   2       1344.83       1164.91        45.44 o                         
  -3  -9   2         60.14         66.33         6.23 o                         
  -2  -9   2       2246.26       2268.60        39.37 o                         
  -1  -9   2          9.75          9.93         1.69 o                         
   0  -9   2         91.13        101.75        11.50 o                         
   1  -9   2       1941.75       1939.79        41.86 o                         
   2  -9   2       1458.03       1534.24        21.99 o                         
   3  -9   2        104.35        113.71         7.02 o                         
   4  -9   2          3.73          2.16         2.09 o                         
   5  -9   2        141.76        127.66        10.68 o                         
   6  -9   2        329.94        350.36        18.73 o                         
   7  -9   2        466.30        458.20        25.68 o                         
   8  -9   2        111.28         91.78         6.70 o                         
  -8  -8   2         93.98         92.04        12.81 o                         
  -7  -8   2        236.76        209.59        13.78 o                         
  -6  -8   2         26.87         24.14         4.88 o                         
  -5  -8   2         35.98         35.97         8.65 o                         
  -4  -8   2       4978.15       4673.23       160.43 o                         
  -3  -8   2        102.96        104.63         7.60 o                         
  -2  -8   2        572.47        584.68        24.91 o                         
  -1  -8   2         39.69         43.02         5.09 o                         
   0  -8   2         68.07         72.72         7.37 o                         
   1  -8   2         53.12         59.32         5.00 o                         
   2  -8   2        733.88        720.54        16.50 o                         
   3  -8   2        230.54        229.99         8.21 o                         
   4  -8   2        510.19        493.64        65.03 o                         
   5  -8   2        164.93        182.59         9.93 o                         
   6  -8   2         75.45         72.28        10.17 o                         
   7  -8   2         29.59         31.16         3.89 o                         
   8  -8   2        134.17        117.64         5.85 o                         
  -8  -7   2        113.69        114.90         8.28 o                         
  -7  -7   2        334.02        348.43        10.19 o                         
  -6  -7   2         31.93         28.87         7.65 o                         
  -5  -7   2        383.92        363.48        19.33 o                         
  -4  -7   2       4469.46       4395.81       154.88 o                         
  -3  -7   2        519.21        530.12        14.59 o                         
  -2  -7   2       1821.93       1862.93        48.06 o                         
  -1  -7   2        287.94        322.98         7.28 o                         
   0  -7   2       2116.67       2066.12        25.26 o                         
   1  -7   2        732.38        724.37        11.91 o                         
   2  -7   2        839.63        884.53        38.46 o                         
   3  -7   2        302.19        302.20        23.27 o                         
   4  -7   2       5268.85       5354.45       104.63 o                         
   5  -7   2         10.36          9.39         1.35 o                         
   6  -7   2        239.99        214.91        10.65 o                         
   7  -7   2          1.98          5.04         1.37 o                         
   8  -7   2        167.83        172.54         9.28 o                         
   9  -7   2         54.58         50.63         4.11 o                         
  -9  -6   2        119.76        118.75        10.41 o                         
  -8  -6   2        108.14        102.68         9.15 o                         
  -7  -6   2        107.36        104.47         7.54 o                         
  -6  -6   2          6.77          8.43         1.14 o                         
  -5  -6   2        332.86        316.86        10.17 o                         
  -4  -6   2          7.97          9.19         2.42 o                         
  -3  -6   2         56.04         64.56         4.27 o                         
  -2  -6   2        694.79        617.95        15.15 o                         
  -1  -6   2        936.28        896.55        22.25 o                         
   0  -6   2       9180.84       8995.93       163.84 o                         
   1  -6   2       1432.78       1340.50        23.70 o                         
   2  -6   2       1243.23       1209.61        16.31 o                         
   3  -6   2       1017.09        973.60        13.59 o                         
   4  -6   2       4306.67       4311.14        45.44 o                         
   5  -6   2        217.74        229.76         7.87 o                         
   6  -6   2        122.39        114.59         8.01 o                         
   7  -6   2         25.25         17.82         1.89 o                         
   8  -6   2         11.51         13.61         2.16 o                         
   9  -6   2        407.33        429.33        32.73 o                         
  -9  -5   2        556.00        585.77        45.02 o                         
  -8  -5   2          8.37          8.70         2.43 o                         
  -7  -5   2       1180.59       1178.02        27.14 o                         
  -6  -5   2       1214.58       1190.59        73.72 o                         
  -5  -5   2        239.59        246.97        10.25 o                         
  -4  -5   2        291.12        286.59         5.14 o                         
  -3  -5   2         82.30         62.69        12.05 o                         
  -2  -5   2       2026.81       2032.70        46.10 o                         
  -1  -5   2        206.17        224.69         7.12 o                         
   0  -5   2       3396.71       3321.88        53.21 o                         
   1  -5   2         13.10         19.12         1.91 o                         
   2  -5   2        979.84       1018.18        53.91 o                         
   3  -5   2        402.89        425.51        10.85 o                         
   4  -5   2       1062.57       1041.97        14.58 o                         
   5  -5   2        358.57        344.14         9.47 o                         
   6  -5   2        204.59        203.16        21.78 o                         
   7  -5   2        200.43        179.75         8.66 o                         
   8  -5   2        937.93        938.89        26.89 o                         
   9  -5   2          5.99          7.78         1.70 o                         
  10  -5   2         90.49         78.67        11.05 o                         
 -10  -4   2         32.40         27.48         2.20 o                         
  -9  -4   2        629.36        660.47        21.13 o                         
  -8  -4   2          3.47          4.88         1.28 o                         
  -7  -4   2       1055.57       1029.36        18.67 o                         
  -6  -4   2        408.70        413.78        11.22 o                         
  -5  -4   2       1410.64       1365.67        19.08 o                         
  -4  -4   2        679.37        674.00        24.58 o                         
  -3  -4   2        333.41        323.32         8.40 o                         
  -2  -4   2       3203.79       3081.48        43.09 o                         
  -1  -4   2          4.17          5.68         0.78 o                         
   1  -4   2         55.17         75.36         4.20 o                         
   2  -4   2       3213.64       3155.19        89.93 o                         
   3  -4   2       1374.38       1354.40        32.11 o                         
   4  -4   2         98.09         99.33         5.82 o                         
   5  -4   2          1.05          5.19         1.37 o                         
   6  -4   2       3375.93       3387.48        36.49 o                         
   7  -4   2         29.16         37.29         3.44 o                         
   8  -4   2       2141.06       2133.57        57.82 o                         
   9  -4   2        127.89        128.50        10.45 o                         
  10  -4   2        126.93        119.89         6.35 o                         
 -10  -3   2        131.36        132.20         8.82 o                         
  -9  -3   2          1.54          2.95         1.13 o                         
  -8  -3   2        272.73        229.93        17.74 o                         
  -7  -3   2        594.37        573.78        16.61 o                         
  -6  -3   2        722.21        740.68        18.49 o                         
  -5  -3   2       1859.71       1850.41        33.68 o                         
  -4  -3   2       1301.88       1353.09        63.26 o                         
  -3  -3   2         25.43         17.34         2.07 o                         
  -2  -3   2        563.87        525.60        20.91 o                         
  -1  -3   2        250.10        261.92        13.14 o                         
   0  -3   2         69.89         76.82         7.82 o                         
   1  -3   2       1558.35       1640.00        22.38 o                         
   2  -3   2       4099.20       4271.01        56.03 o                         
   3  -3   2       9394.32       9323.18       323.24 o                         
   4  -3   2       1360.31       1331.71        25.11 o                         
   5  -3   2        254.99        247.95         7.81 o                         
   6  -3   2       2805.77       2820.53        30.59 o                         
   7  -3   2         16.15         20.40         2.38 o                         
   8  -3   2       1151.30       1106.42        45.53 o                         
   9  -3   2          1.34          2.02         2.22 o                         
  10  -3   2          0.77          2.30         1.22 o                         
 -10  -2   2        232.92        287.18        14.42 o                         
  -9  -2   2        168.71        181.36        14.88 o                         
  -8  -2   2        551.17        554.74        28.55 o                         
  -7  -2   2        396.24        394.91        15.45 o                         
  -6  -2   2         41.70         48.38         3.76 o                         
  -5  -2   2       3905.01       3790.96        66.77 o                         
  -4  -2   2       1203.85       1070.27        33.53 o                         
  -3  -2   2        191.94        188.65         4.13 o                         
  -2  -2   2        449.38        484.81        23.13 o                         
  -1  -2   2       2013.84       2173.98        15.30 o                         
   0  -2   2       8967.85       9721.22       336.63 o                         
   2  -2   2       1624.57       1582.17        21.63 o                         
   3  -2   2        220.07        171.48         6.98 o                         
   4  -2   2       1320.80       1322.98        24.95 o                         
   5  -2   2        428.72        419.42        12.01 o                         
   6  -2   2        446.54        404.42        17.92 o                         
   7  -2   2        348.85        316.18        13.32 o                         
   8  -2   2          2.01          8.50         1.42 o                         
   9  -2   2         20.60         18.76         3.75 o                         
  10  -2   2        825.68        824.13        26.16 o                         
 -11  -1   2         44.72         56.38         4.57 o                         
 -10  -1   2       1186.54       1193.94        54.62 o                         
  -9  -1   2        350.97        338.89        20.24 o                         
  -8  -1   2       2662.90       2958.09        50.59 o                         
  -7  -1   2        903.18        932.36        12.35 o                         
  -6  -1   2        338.77        382.38         7.91 o                         
  -5  -1   2       4347.51       4449.34        56.44 o                         
  -4  -1   2        157.17        115.91         3.56 o                         
  -3  -1   2       3802.22       3997.16        52.31 o                         
  -2  -1   2        333.84        278.43         4.12 o                         
  -1  -1   2       2374.49       2363.78        22.83 o                         
   0  -1   2        873.40        898.51         8.52 o                         
   1  -1   2        376.90        370.45         5.77 o                         
   2  -1   2       4503.58       4420.19        57.54 o                         
   3  -1   2         99.72        113.76         7.68 o                         
   4  -1   2       2333.28       2197.16        40.50 o                         
   5  -1   2        906.85        840.87        23.14 o                         
   6  -1   2          7.02          7.54         1.34 o                         
   7  -1   2        975.53       1006.60        33.44 o                         
   9  -1   2        238.83        230.82        19.07 o                         
  10  -1   2        889.87        922.99        23.60 o                         
 -11   0   2        115.95        116.59         6.72 o                         
 -10   0   2        579.20        559.12        27.77 o                         
  -9   0   2        863.17        831.48        28.65 o                         
  -8   0   2        744.63        675.25        26.46 o                         
  -7   0   2         10.48         15.20         2.84 o                         
  -6   0   2        271.90        290.23         9.22 o                         
  -5   0   2        864.95        870.51        29.31 o                         
  -4   0   2       4786.41       4779.00        62.97 o                         
  -3   0   2       3644.43       3651.31        47.93 o                         
  -1   0   2          1.15          1.16         0.29 o                         
   0   0   2       3413.36       3497.07        26.01 o                         
   1   0   2        732.41        755.64        10.25 o                         
   3   0   2        466.02        502.71        10.62 o                         
   4   0   2       2436.80       2409.50        44.22 o                         
   5   0   2       3397.91       3287.58        61.33 o                         
   6   0   2        483.54        474.84        17.82 o                         
   7   0   2       2498.10       2569.69        80.30 o                         
   8   0   2        570.59        594.24        20.75 o                         
   9   0   2        161.52        174.88        10.99 o                         
  10   0   2        440.36        504.58        39.83 o                         
 -11   1   2         45.42         46.46         4.58 o                         
 -10   1   2         37.80         40.53         7.22 o                         
  -9   1   2         86.00         79.07         7.22 o                         
  -8   1   2        735.70        771.15        25.97 o                         
  -7   1   2        372.82        352.36        18.29 o                         
  -6   1   2       2127.30       2077.73        39.31 o                         
  -5   1   2        119.45        133.31         5.96 o                         
  -4   1   2       1410.05       1418.40        22.28 o                         
  -3   1   2       5981.32       5866.69        87.34 o                         
  -2   1   2        558.46        512.75         7.36 o                         
   0   1   2         17.90         19.66         2.19 o                         
   1   1   2        870.86        893.50        12.12 o                         
   2   1   2        125.13        119.78         5.37 o                         
   3   1   2          4.20          5.72         1.01 o                         
   4   1   2       1004.28       1044.68        20.35 o                         
   5   1   2        447.09        453.87        13.02 o                         
   6   1   2        526.37        540.02        26.59 o                         
   7   1   2          5.35         10.83         2.00 o                         
   8   1   2        543.96        538.98        24.66 o                         
   9   1   2        370.49        353.51        17.07 o                         
  10   1   2          4.07          8.58         2.20 o                         
 -10   2   2         77.26         71.20         7.99 o                         
  -9   2   2          3.67          8.08         3.24 o                         
  -8   2   2        605.72        575.67        17.39 o                         
  -7   2   2         34.12         38.33         5.62 o                         
  -5   2   2         33.46         35.17         3.82 o                         
  -4   2   2       3309.97       3510.94        48.19 o                         
  -3   2   2       4722.15       4442.89        58.41 o                         
  -2   2   2        550.56        474.12        10.00 o                         
  -1   2   2       1334.80       1329.65        32.76 o                         
   1   2   2          4.82          7.97         1.37 o                         
   2   2   2        517.48        460.37        11.15 o                         
   3   2   2       1008.80       1038.40        20.95 o                         
   4   2   2        704.88        749.72        25.41 o                         
   5   2   2         86.05         88.08         8.54 o                         
   6   2   2         13.59         19.44         2.92 o                         
   7   2   2        123.60        142.22        15.84 o                         
   8   2   2         57.26         60.71         9.89 o                         
   9   2   2       1279.98       1388.46        83.53 o                         
 -11   3   2          1.10          7.13         1.81 o                         
 -10   3   2        162.34        175.31        11.71 o                         
  -9   3   2         61.70         61.46         4.02 o                         
  -8   3   2          8.26          6.38         1.09 o                         
  -7   3   2        615.89        580.49        11.87 o                         
  -6   3   2       2502.68       2619.51        34.77 o                         
  -5   3   2        100.96        109.41         3.38 o                         
  -4   3   2        929.32        934.81        21.72 o                         
  -3   3   2         14.17         28.44         3.22 o                         
  -2   3   2       2987.07       2902.04        48.76 o                         
  -1   3   2          5.04          3.68         0.87 o                         
   1   3   2         26.58         44.27         2.86 o                         
   2   3   2       7628.57       7685.23        93.68 o                         
   3   3   2         10.57          8.31         1.66 o                         
   4   3   2         81.76         96.02         8.66 o                         
   5   3   2        874.00        847.96        17.30 o                         
   6   3   2          5.54          2.84         1.31 o                         
   7   3   2        654.19        714.54        24.76 o                         
   8   3   2         34.22         34.64         6.15 o                         
   9   3   2       1637.42       1787.24        92.22 o                         
 -11   4   2        100.41         92.09         3.94 o                         
 -10   4   2        411.97        385.15        13.74 o                         
  -9   4   2        151.91        155.99         9.98 o                         
  -8   4   2          5.89          3.13         0.94 o                         
  -7   4   2        200.54        201.55         8.40 o                         
  -6   4   2        273.24        262.26        12.02 o                         
  -5   4   2        375.18        392.76         8.09 o                         
  -4   4   2       3371.78       3546.68        48.62 o                         
  -3   4   2        177.48        181.12         5.19 o                         
  -2   4   2       7438.34       7513.02        93.11 o                         
  -1   4   2         18.75         17.43         2.95 o                         
   0   4   2        382.49        275.16        13.97 o                         
   1   4   2       2010.86       1852.69        26.64 o                         
   2   4   2       2335.39       2341.69        40.65 o                         
   3   4   2        190.06        176.10         9.02 o                         
   4   4   2         58.21         62.26         8.86 o                         
   5   4   2         99.51        109.31        11.61 o                         
   6   4   2         38.89         58.65         8.26 o                         
   7   4   2        381.74        368.63        46.78 o                         
   8   4   2          9.12         14.89         2.38 o                         
   9   4   2          1.08          1.05         1.17 o                         
 -10   5   2         14.48         13.87         1.75 o                         
  -9   5   2        211.23        196.20        18.45 o                         
  -8   5   2        130.26        131.94         6.54 o                         
  -7   5   2        358.53        349.18        18.75 o                         
  -6   5   2         93.66         90.74         8.53 o                         
  -5   5   2        158.74        184.81         5.57 o                         
  -4   5   2       5131.91       5288.43       383.57 o                         
  -3   5   2        189.62        163.14         5.17 o                         
  -2   5   2       4439.10       4578.05        57.78 o                         
  -1   5   2        742.91        727.36        17.18 o                         
   0   5   2       1265.66       1193.13        24.69 o                         
   1   5   2        515.78        554.44        24.37 o                         
   2   5   2       2377.65       2421.10        32.70 o                         
   3   5   2         33.18         45.92         5.57 o                         
   4   5   2        874.14        818.48        15.44 o                         
   5   5   2        668.82        681.83        18.89 o                         
   6   5   2        567.06        468.60        31.05 o                         
   7   5   2          0.71          1.57         1.57 o                         
   8   5   2          8.22         13.78         2.25 o                         
 -10   6   2          9.99          4.86         3.59 o                         
  -9   6   2         80.87         78.50         6.25 o                         
  -8   6   2        362.49        370.77        19.04 o                         
  -7   6   2        826.08        815.94        48.96 o                         
  -6   6   2         15.60         16.81         2.52 o                         
  -5   6   2        432.77        408.50        11.38 o                         
  -4   6   2       2519.35       2688.76        30.22 o                         
  -3   6   2         29.76         42.92         3.69 o                         
  -2   6   2        289.15        287.45        25.02 o                         
  -1   6   2        221.51        208.10         5.95 o                         
   0   6   2        793.39        855.24        23.77 o                         
   1   6   2        273.92        254.52        13.08 o                         
   2   6   2        409.45        427.35        12.68 o                         
   3   6   2        326.92        330.31        37.05 o                         
   4   6   2       2375.95       2212.75        54.06 o                         
   5   6   2        378.56        341.29        24.40 o                         
   6   6   2         36.48         38.28         5.22 o                         
   7   6   2         55.61         67.35         7.60 o                         
   8   6   2         14.66         14.79         3.07 o                         
 -10   7   2        127.58        131.06         8.62 o                         
  -9   7   2        361.37        335.65        16.37 o                         
  -8   7   2        511.46        485.40        13.58 o                         
  -7   7   2        384.99        394.93        19.15 o                         
  -6   7   2        443.50        486.19        32.25 o                         
  -5   7   2        596.25        590.08        17.81 o                         
  -4   7   2         94.83         97.65         5.74 o                         
  -3   7   2         48.89         71.55        10.84 o                         
  -2   7   2       2178.73       2202.63        24.02 o                         
  -1   7   2        115.95        142.56        12.25 o                         
   0   7   2       3453.98       3636.42        56.20 o                         
   1   7   2       1439.68       1454.56        25.91 o                         
   2   7   2        543.31        548.99        24.44 o                         
   3   7   2        424.11        421.84        16.33 o                         
   4   7   2       1986.29       1868.07        61.22 o                         
   5   7   2         15.11          8.66         1.87 o                         
   6   7   2         48.75         51.03         5.16 o                         
   7   7   2          0.61          3.93         2.06 o                         
  -9   8   2        232.67        249.50        18.70 o                         
  -8   8   2          3.24          5.61         2.49 o                         
  -7   8   2       1401.29       1430.13        91.88 o                         
  -6   8   2        249.80        275.01        31.74 o                         
  -5   8   2        194.42        183.48         8.25 o                         
  -4   8   2        479.11        477.11        11.08 o                         
  -3   8   2        153.77        154.79        13.83 o                         
  -2   8   2       1631.50       1668.43        37.00 o                         
  -1   8   2         32.83         33.24         3.21 o                         
   0   8   2       4089.80       4186.68       131.38 o                         
   1   8   2          2.84          3.07         1.58 o                         
   2   8   2        867.42        842.42        27.57 o                         
   3   8   2          7.48         15.66         1.78 o                         
   4   8   2        187.75        192.60        23.89 o                         
   5   8   2         20.44         22.01         2.51 o                         
   6   8   2        424.81        357.72        22.31 o                         
  -8   9   2         51.28         39.18         5.29 o                         
  -7   9   2        917.54        910.61        41.72 o                         
  -6   9   2        510.97        547.29        21.96 o                         
  -5   9   2        427.82        419.88        22.07 o                         
  -4   9   2        332.82        309.75        13.41 o                         
  -3   9   2          6.27          7.55         1.74 o                         
  -2   9   2        618.90        606.91        19.63 o                         
  -1   9   2          2.37          2.20         2.46 o                         
   0   9   2        186.57        179.47        16.10 o                         
   1   9   2        270.12        257.74        18.75 o                         
   2   9   2        713.02        799.66        43.20 o                         
   3   9   2        618.81        563.88        47.19 o                         
   4   9   2         36.77         37.24         3.98 o                         
   5   9   2          0.62          4.39         1.31 o                         
  -7  10   2        165.57        148.88        15.91 o                         
  -6  10   2        821.49        935.74        67.70 o                         
  -5  10   2        260.01        244.95        18.78 o                         
  -4  10   2       1230.56       1387.02        37.44 o                         
  -3  10   2        405.89        382.24        17.22 o                         
  -2  10   2         91.95         79.56         6.15 o                         
  -1  10   2          9.95          6.76         3.69 o                         
   0  10   2          7.25         11.29         3.18 o                         
   1  10   2          1.09         -1.17         1.98 o                         
   2  10   2        590.61        600.38        63.44 o                         
   3  10   2       1097.38       1070.90        45.44 o                         
   4  10   2         90.35         75.85         5.89 o                         
  -6  11   2         22.67         29.23         4.55 o                         
  -5  11   2       1189.72       1283.38        75.88 o                         
  -4  11   2        687.43        721.60        43.70 o                         
  -3  11   2          2.43          5.13         1.51 o                         
  -2  11   2          9.83         18.43         3.61 o                         
  -1  11   2         66.12         84.66         9.93 o                         
   0  11   2          3.36          3.72         1.36 o                         
   1  11   2        137.32        142.85        17.73 o                         
   2  11   2        798.56        843.74        44.17 o                         
  -3  12   2          2.76          7.82         4.42 o                         
  -2  12   2         24.79         44.19         6.42 o                         
  -1  12   2          5.82          8.88         2.70 o                         
  -3 -12   3          2.51          6.11         1.30 o                         
  -2 -12   3         69.90         68.72         6.03 o                         
  -1 -12   3        400.10        390.65        17.42 o                         
   0 -12   3        376.08        416.36        28.63 o                         
   1 -12   3         85.74         84.71         7.31 o                         
   2 -12   3        301.48        301.68        15.05 o                         
   3 -12   3        669.97        657.49        39.35 o                         
   4 -12   3         23.74         17.50         5.52 o                         
  -5 -11   3        214.42        197.96        16.21 o                         
  -4 -11   3         58.18         53.68         5.48 o                         
  -3 -11   3        161.31        175.29        16.57 o                         
  -2 -11   3        439.01        473.18        16.02 o                         
  -1 -11   3        344.26        344.15        14.50 o                         
   0 -11   3       1450.39       1510.34        29.98 o                         
   1 -11   3        244.38        270.31        13.00 o                         
   2 -11   3        157.29        168.21        12.57 o                         
   3 -11   3        846.49        886.86        43.69 o                         
   4 -11   3          6.88          8.09         1.40 o                         
   5 -11   3        215.01        232.09        14.56 o                         
   6 -11   3         41.44         42.04         4.18 o                         
  -6 -10   3        129.65        111.18        13.21 o                         
  -5 -10   3        201.74        180.36        12.47 o                         
  -4 -10   3          7.43         10.64         2.38 o                         
  -3 -10   3         34.20         35.62         3.05 o                         
  -2 -10   3        126.03        110.92        13.70 o                         
  -1 -10   3       1319.94       1347.60        50.52 o                         
   0 -10   3         40.25         32.91         3.69 o                         
   1 -10   3        569.29        541.47        20.38 o                         
   2 -10   3         88.45         87.97        11.70 o                         
   3 -10   3        124.70        127.98         7.13 o                         
   4 -10   3        295.75        302.96        13.46 o                         
   5 -10   3        162.33        140.52        15.58 o                         
   6 -10   3        111.73        107.04         5.42 o                         
   7 -10   3        827.15        858.81        21.49 o                         
  -7  -9   3        459.30        387.62        14.69 o                         
  -6  -9   3          0.73          2.22         0.96 o                         
  -5  -9   3        476.34        417.65        13.51 o                         
  -4  -9   3        844.46        869.46        42.23 o                         
  -3  -9   3       1049.16       1202.57        51.49 o                         
  -2  -9   3        147.26        159.15        11.13 o                         
  -1  -9   3         39.42         46.48         4.71 o                         
   0  -9   3        887.13        864.29        20.82 o                         
   1  -9   3        364.40        361.77        10.33 o                         
   2  -9   3          0.75          0.16         2.33 o                         
   3  -9   3         15.56         13.62         2.10 o                         
   4  -9   3        701.35        712.45        17.62 o                         
   5  -9   3        138.29        142.81        10.02 o                         
   6  -9   3         72.22         63.91         7.20 o                         
   7  -9   3       1219.72       1242.66        55.42 o                         
   8  -9   3        223.42        189.49         9.10 o                         
  -8  -8   3        256.18        248.13         9.92 o                         
  -7  -8   3        606.77        574.44        26.03 o                         
  -6  -8   3         12.55         13.02         2.17 o                         
  -5  -8   3       1151.09       1118.69        36.72 o                         
  -4  -8   3        373.78        353.01        23.30 o                         
  -3  -8   3       5707.60       5981.27       177.30 o                         
  -2  -8   3          8.49         10.38         1.35 o                         
  -1  -8   3          4.10          7.73         5.21 o                         
   0  -8   3       1363.97       1371.22        17.36 o                         
   1  -8   3         74.30         81.89         8.41 o                         
   2  -8   3       1526.16       1623.26        38.16 o                         
   3  -8   3        202.71        204.01         7.75 o                         
   4  -8   3         44.62         40.31         4.74 o                         
   5  -8   3        109.79        106.76         6.46 o                         
   6  -8   3        443.44        398.31        11.98 o                         
   7  -8   3         26.97         29.54         2.71 o                         
   8  -8   3          2.33          7.52         2.70 o                         
  -9  -7   3        841.61        847.84        31.54 o                         
  -8  -7   3         62.84         62.07         6.25 o                         
  -7  -7   3         26.77         24.95         3.51 o                         
  -6  -7   3        840.07        778.86        18.55 o                         
  -5  -7   3       1053.24        994.37        17.89 o                         
  -4  -7   3        492.75        484.34        13.45 o                         
  -3  -7   3       2534.92       2574.86        29.05 o                         
  -2  -7   3        101.76        111.27         8.83 o                         
  -1  -7   3        172.01        167.21         6.66 o                         
   0  -7   3        274.69        289.13        10.15 o                         
   1  -7   3       1835.67       1876.97        20.88 o                         
   2  -7   3         17.98         17.30         1.56 o                         
   3  -7   3       1739.89       1775.56        22.29 o                         
   4  -7   3        137.12        124.75         6.34 o                         
   5  -7   3       1053.71       1043.75        24.70 o                         
   6  -7   3        457.72        470.12        21.07 o                         
   7  -7   3        990.10        996.93        40.28 o                         
   8  -7   3         40.50         35.43         2.76 o                         
   9  -7   3         27.24         29.06         2.98 o                         
  -9  -6   3        837.90        872.16        73.91 o                         
  -8  -6   3         66.46         66.97         6.21 o                         
  -7  -6   3        120.56        128.54        12.92 o                         
  -6  -6   3        603.22        572.89        22.84 o                         
  -5  -6   3        550.33        528.67        14.71 o                         
  -4  -6   3        230.49        210.74         6.18 o                         
  -3  -6   3       1038.29       1022.88        21.74 o                         
  -2  -6   3        385.98        366.40        18.30 o                         
  -1  -6   3       5061.72       4789.68       116.09 o                         
   0  -6   3         14.63         12.78         1.26 o                         
   1  -6   3       1089.63       1109.46        18.48 o                         
   2  -6   3       1421.85       1452.82        35.00 o                         
   3  -6   3       1012.26        997.62        17.22 o                         
   4  -6   3        515.05        472.09        18.10 o                         
   5  -6   3        285.76        295.45        10.10 o                         
   6  -6   3        551.37        558.59        22.52 o                         
   7  -6   3          6.30          4.87         1.17 o                         
   8  -6   3         12.02         12.97         1.60 o                         
   9  -6   3         13.33         11.95         2.77 o                         
 -10  -5   3        162.60        169.25         5.32 o                         
  -9  -5   3         41.98         40.02         3.42 o                         
  -8  -5   3        138.65        132.92        12.11 o                         
  -7  -5   3          4.81          4.96         0.73 o                         
  -6  -5   3         68.17         55.49         4.48 o                         
  -5  -5   3       1438.53       1404.25        31.97 o                         
  -4  -5   3        898.75        903.74        10.31 o                         
  -3  -5   3       1706.27       1653.09        44.38 o                         
  -2  -5   3        169.75        140.09         4.77 o                         
  -1  -5   3      14213.15      13676.38       473.95 o                         
   0  -5   3       1076.69       1143.82        13.31 o                         
   1  -5   3        225.96        217.52         8.88 o                         
   2  -5   3        760.56        711.15        17.17 o                         
   3  -5   3        194.66        189.91         7.09 o                         
   4  -5   3        503.63        555.12        14.80 o                         
   5  -5   3        443.04        442.54        18.90 o                         
   6  -5   3        172.83        173.91        19.61 o                         
   7  -5   3        403.59        367.87        16.81 o                         
   8  -5   3        518.15        526.13        20.89 o                         
   9  -5   3         14.99         14.85         1.69 o                         
 -10  -4   3         48.29         47.25         4.94 o                         
  -9  -4   3        412.77        438.56        12.32 o                         
  -8  -4   3        509.74        488.57        20.85 o                         
  -7  -4   3       1350.10       1429.17        56.59 o                         
  -6  -4   3        530.44        527.72        15.27 o                         
  -5  -4   3        199.56        174.74         9.60 o                         
  -4  -4   3        348.21        372.67        13.97 o                         
  -3  -4   3       2421.75       2360.78        97.18 o                         
  -2  -4   3       3646.28       3880.07        70.14 o                         
  -1  -4   3       5552.16       5648.36        84.67 o                         
   0  -4   3          5.16         12.00         2.83 o                         
   1  -4   3        245.48        179.58         7.19 o                         
   2  -4   3        286.71        273.79         7.04 o                         
   3  -4   3       1239.50       1324.16        25.27 o                         
   4  -4   3         86.07         95.35         9.95 o                         
   5  -4   3        396.78        373.38        14.21 o                         
   6  -4   3        136.14        124.11         7.63 o                         
   7  -4   3       1327.07       1308.95        24.29 o                         
   8  -4   3        294.08        273.50        14.25 o                         
   9  -4   3        304.52        295.22        26.80 o                         
 -10  -3   3         15.45          8.96         2.44 o                         
  -9  -3   3        243.18        231.22        11.95 o                         
  -8  -3   3        699.41        742.78        14.37 o                         
  -7  -3   3       3313.48       3268.59       152.62 o                         
  -6  -3   3         76.64         70.46         5.99 o                         
  -5  -3   3        846.82        752.16        33.32 o                         
  -4  -3   3         14.79          9.88         0.88 o                         
  -3  -3   3       1945.62       2018.39        28.11 o                         
  -2  -3   3         96.61         92.95         2.14 o                         
  -1  -3   3        833.04        822.57        16.82 o                         
   0  -3   3        399.59        440.06         8.27 o                         
   2  -3   3       1705.47       1817.16        26.32 o                         
   3  -3   3       3253.35       3094.46        56.06 o                         
   4  -3   3         51.28         67.91         4.44 o                         
   5  -3   3        502.55        442.72        13.19 o                         
   6  -3   3        760.32        725.11        24.13 o                         
   7  -3   3        744.28        732.79        19.69 o                         
   8  -3   3         72.97         73.34         6.41 o                         
   9  -3   3         26.29         30.77         3.23 o                         
  10  -3   3         46.82         52.54         4.59 o                         
 -11  -2   3         36.01         31.00         5.57 o                         
 -10  -2   3        158.92        157.17        17.81 o                         
  -9  -2   3         27.60         31.12         3.14 o                         
  -8  -2   3        134.97        142.99        20.64 o                         
  -7  -2   3         59.92         62.08         5.65 o                         
  -6  -2   3       1073.81       1048.77        14.63 o                         
  -5  -2   3         40.62         43.86         4.80 o                         
  -4  -2   3        467.07        431.42         5.31 o                         
  -3  -2   3       1364.81       1383.15        22.36 o                         
  -2  -2   3       7572.96       7340.31        83.50 o                         
  -1  -2   3         25.14         37.67         1.51 o                         
   0  -2   3       4605.43       4472.06       137.46 o                         
   2  -2   3          9.65          8.16         1.20 o                         
   3  -2   3       4458.46       4428.45        58.92 o                         
   4  -2   3        985.10        965.25        31.48 o                         
   5  -2   3        766.72        741.53        20.24 o                         
   6  -2   3        126.95        128.97        15.22 o                         
   7  -2   3        304.46        279.82        16.04 o                         
   8  -2   3        194.50        181.70        11.77 o                         
   9  -2   3        153.32        156.05        11.14 o                         
  10  -2   3        216.53        212.37        30.12 o                         
 -11  -1   3        453.30        443.95        18.85 o                         
 -10  -1   3        643.68        675.90        32.49 o                         
  -9  -1   3       1308.05       1393.22        46.06 o                         
  -8  -1   3        121.14        103.84         6.72 o                         
  -7  -1   3        315.77        299.84        11.91 o                         
  -6  -1   3       2551.51       2688.82        79.07 o                         
  -5  -1   3        821.66        843.25        31.05 o                         
  -4  -1   3         64.37         62.68         3.49 o                         
  -3  -1   3        934.77        908.41        16.75 o                         
  -2  -1   3       4181.27       4207.58        48.46 o                         
  -1  -1   3       1327.61       1401.39        20.75 o                         
   0  -1   3       1430.50       1460.97        11.26 o                         
   2  -1   3         42.68         56.86         6.87 o                         
   3  -1   3        358.11        333.45         6.15 o                         
   4  -1   3        500.72        478.35        12.07 o                         
   5  -1   3        775.00        777.97        21.35 o                         
   6  -1   3        474.87        441.16        18.51 o                         
   7  -1   3         50.48         55.37         5.27 o                         
   8  -1   3         79.36         69.11         5.37 o                         
   9  -1   3       1296.42       1319.62        59.00 o                         
  10  -1   3          7.38          6.92         1.70 o                         
 -11   0   3        118.57         98.45        11.77 o                         
 -10   0   3       2086.59       2092.53        58.20 o                         
  -9   0   3        781.83        825.78        28.29 o                         
  -8   0   3         24.89         19.96         2.89 o                         
  -7   0   3        114.44        105.17        11.48 o                         
  -6   0   3       1815.13       1717.11        33.95 o                         
  -5   0   3       2255.12       2329.10        42.88 o                         
  -4   0   3         15.56         14.17         1.58 o                         
  -3   0   3       4730.67       4623.09        60.53 o                         
  -2   0   3        356.71        368.76         4.51 o                         
  -1   0   3       9637.58      11529.64       398.88 o                         
   0   0   3         17.56         22.75         2.00 o                         
   1   0   3        566.58        513.76         6.28 o                         
   2   0   3         34.69         38.41         2.06 o                         
   3   0   3       3742.22       3624.92        48.33 o                         
   4   0   3       2417.78       2667.61        49.14 o                         
   5   0   3       2562.30       2644.05        50.95 o                         
   6   0   3       2173.76       2207.21        69.84 o                         
   7   0   3         96.63         98.08         8.90 o                         
   8   0   3         75.73         86.77        10.27 o                         
   9   0   3        929.19        959.49        43.84 o                         
 -11   1   3          3.05          5.97         2.03 o                         
 -10   1   3        132.43        130.18        15.14 o                         
  -9   1   3        269.65        296.46        30.01 o                         
  -8   1   3         74.24        106.98        13.37 o                         
  -7   1   3       1238.94       1214.95        20.99 o                         
  -6   1   3        248.79        213.39         7.36 o                         
  -5   1   3       1060.12       1013.58        33.08 o                         
  -4   1   3       1661.67       1802.58        25.59 o                         
  -3   1   3        366.19        441.18         6.74 o                         
  -1   1   3         34.41         42.11         1.34 o                         
   1   1   3          5.42          5.18         1.11 o                         
   2   1   3        274.67        265.47         6.32 o                         
   3   1   3       2605.69       2491.48        45.76 o                         
   4   1   3       1262.23       1273.13        25.36 o                         
   5   1   3       3978.02       4191.42        64.48 o                         
   6   1   3        227.16        216.98        11.05 o                         
   7   1   3        716.00        790.70        27.28 o                         
   8   1   3         12.05         11.90         2.43 o                         
   9   1   3        101.85         98.57         8.66 o                         
 -11   2   3        187.08        184.58         9.06 o                         
 -10   2   3          8.49          7.62         2.64 o                         
  -9   2   3        196.29        215.02        20.20 o                         
  -8   2   3        867.64        906.85        23.96 o                         
  -7   2   3       3577.54       3929.89        59.86 o                         
  -6   2   3        492.02        523.73        16.40 o                         
  -5   2   3        469.00        394.01        14.23 o                         
  -4   2   3        617.88        569.53         8.65 o                         
  -3   2   3       2807.62       3013.96        66.62 o                         
  -2   2   3       2651.93       2637.33        36.05 o                         
  -1   2   3        998.29        947.25        24.46 o                         
   0   2   3       2208.49       2294.38        31.24 o                         
   1   2   3         41.56         58.69         5.98 o                         
   2   2   3         21.08         20.95         2.43 o                         
   3   2   3        554.43        517.79        17.95 o                         
   4   2   3          0.75          2.48         0.89 o                         
   5   2   3         44.43         68.87         9.95 o                         
   6   2   3        135.32        167.87        22.58 o                         
   7   2   3        200.10        230.94        14.79 o                         
   8   2   3        844.83        881.10        26.80 o                         
   9   2   3          1.80          4.01         1.47 o                         
 -11   3   3        588.97        545.12        17.10 o                         
 -10   3   3          2.30          0.28         2.08 o                         
  -9   3   3       1098.82       1071.38        41.56 o                         
  -8   3   3       4713.02       4796.91       357.76 o                         
  -7   3   3       1730.84       1862.18        31.96 o                         
  -6   3   3         17.92         16.67         2.75 o                         
  -5   3   3        512.90        525.05        22.79 o                         
  -4   3   3        148.63        142.77         7.08 o                         
  -3   3   3        256.98        242.16        12.67 o                         
  -2   3   3        155.49        174.84        12.39 o                         
  -1   3   3       5174.52       4896.96        45.06 o                         
   0   3   3          0.03          4.92         1.90 o                         
   1   3   3       6523.59       6893.48        63.58 o                         
   2   3   3        368.59        414.16        21.64 o                         
   3   3   3         58.57         91.88         8.94 o                         
   4   3   3        727.23        721.58        20.16 o                         
   5   3   3        300.65        299.67        12.76 o                         
   6   3   3        204.62        174.85        10.33 o                         
   7   3   3        661.04        657.84        26.53 o                         
   8   3   3       1407.32       1584.76        71.77 o                         
   9   3   3         21.25         21.82         4.17 o                         
 -11   4   3        288.64        260.86         7.82 o                         
 -10   4   3         72.40         62.91         4.43 o                         
  -9   4   3        196.72        206.48        12.84 o                         
  -8   4   3        212.73        208.22         9.92 o                         
  -7   4   3       1079.60       1053.08        27.19 o                         
  -6   4   3         35.52         41.22         4.17 o                         
  -5   4   3       1138.24       1188.83        16.14 o                         
  -4   4   3         50.29         59.58         4.63 o                         
  -3   4   3       6016.91       6143.34       194.58 o                         
  -2   4   3        802.29        794.33        18.72 o                         
  -1   4   3        393.36        351.36         5.66 o                         
   0   4   3       5092.16       5652.37       178.96 o                         
   1   4   3        283.83        191.11         5.56 o                         
   2   4   3        942.39        941.93        22.95 o                         
   3   4   3        257.80        272.29        17.92 o                         
   4   4   3       1628.00       1562.21        26.58 o                         
   5   4   3          6.31          8.96         1.65 o                         
   6   4   3        356.10        394.97        24.36 o                         
   7   4   3        892.78       1008.60        28.29 o                         
   8   4   3        351.16        389.60        24.15 o                         
 -10   5   3        130.02        135.38         6.55 o                         
  -9   5   3        108.42        101.95        12.99 o                         
  -8   5   3          3.85          3.56         0.81 o                         
  -7   5   3         13.73         18.47         2.19 o                         
  -6   5   3        272.54        292.89        26.65 o                         
  -5   5   3       4378.66       4595.81        47.62 o                         
  -4   5   3       1221.31       1333.44        43.96 o                         
  -3   5   3       4052.02       3825.38        69.54 o                         
  -2   5   3         55.00         39.79         6.01 o                         
  -1   5   3        355.83        386.44        14.25 o                         
   0   5   3       2565.69       2668.47        49.54 o                         
   1   5   3        846.03        855.56        24.29 o                         
   2   5   3          9.70         10.22         1.55 o                         
   3   5   3        143.54        124.82        17.95 o                         
   4   5   3         53.94         52.72         4.39 o                         
   5   5   3        809.45        735.68        24.95 o                         
   6   5   3         66.97         84.62         8.66 o                         
   7   5   3          8.61         13.43         1.79 o                         
   8   5   3         79.84         79.87         4.36 o                         
 -10   6   3        140.39        143.34        16.82 o                         
  -9   6   3        902.56        959.11        38.94 o                         
  -8   6   3        603.19        600.15        17.75 o                         
  -7   6   3        335.76        338.31        15.43 o                         
  -6   6   3        418.06        412.11        48.90 o                         
  -5   6   3       3092.22       3022.79        46.05 o                         
  -4   6   3         67.86         65.04        10.25 o                         
  -3   6   3       4323.53       4055.17        72.27 o                         
  -2   6   3        109.74        111.38        13.61 o                         
  -1   6   3          6.36         13.18         2.09 o                         
   0   6   3          0.02          3.00         3.31 o                         
   1   6   3        463.97        419.93        16.07 o                         
   2   6   3         30.27         38.22         3.94 o                         
   3   6   3       1092.13       1172.69        53.76 o                         
   4   6   3         32.40         20.32         3.43 o                         
   5   6   3        193.59        194.69        22.06 o                         
   6   6   3        227.85        241.42        22.85 o                         
   7   6   3        227.06        274.24        26.32 o                         
 -10   7   3        366.53        391.82        26.07 o                         
  -9   7   3        859.29        880.25        52.82 o                         
  -8   7   3         52.60         54.91        10.05 o                         
  -7   7   3         63.79         66.80         9.06 o                         
  -6   7   3         37.22         34.66         6.12 o                         
  -5   7   3        297.81        300.54        38.22 o                         
  -4   7   3          1.60          1.93         0.42 o                         
  -3   7   3        483.79        391.42        13.74 o                         
  -2   7   3        469.77        481.63        24.15 o                         
  -1   7   3       6654.20       6940.25       180.96 o                         
   0   7   3        515.25        512.29        21.40 o                         
   1   7   3       1143.28       1109.38        36.57 o                         
   2   7   3        705.34        716.53        25.52 o                         
   3   7   3        710.38        691.84        29.41 o                         
   4   7   3         47.14         36.61         4.14 o                         
   5   7   3         27.12         21.83         3.82 o                         
   6   7   3        145.91        146.84        11.91 o                         
  -9   8   3         74.99         70.82         6.77 o                         
  -8   8   3        360.84        334.87        22.84 o                         
  -7   8   3        167.61        171.37        13.66 o                         
  -6   8   3         38.93         35.23         4.41 o                         
  -5   8   3        180.07        205.26        19.04 o                         
  -4   8   3         18.54          8.42         1.65 o                         
  -3   8   3        167.45        160.91        12.70 o                         
  -2   8   3        120.08        115.20         9.53 o                         
  -1   8   3       3264.66       3401.44        82.38 o                         
   0   8   3        129.54        157.44        18.69 o                         
   1   8   3        649.18        636.42        19.77 o                         
   2   8   3       1003.75        913.28        31.58 o                         
   3   8   3        613.29        576.90        42.61 o                         
   4   8   3          9.16          7.03         1.69 o                         
   5   8   3        104.41         91.85         7.76 o                         
   6   8   3         34.88         38.59         4.68 o                         
  -8   9   3        138.31        121.51        16.53 o                         
  -7   9   3        541.66        550.96        26.46 o                         
  -6   9   3        523.30        562.81        19.44 o                         
  -5   9   3        546.37        535.63        21.69 o                         
  -4   9   3         31.63         37.88         3.75 o                         
  -3   9   3        455.04        480.97        31.65 o                         
  -2   9   3         11.73         18.04         4.46 o                         
  -1   9   3       1589.59       1684.37        55.52 o                         
   0   9   3         11.38          7.00         2.67 o                         
   1   9   3        153.42        162.32        20.51 o                         
   2   9   3         67.40         68.25         5.63 o                         
   3   9   3        279.28        277.87        18.18 o                         
   4   9   3          0.81          2.40         2.17 o                         
   5   9   3         56.53         62.11         6.66 o                         
  -7  10   3        784.71        750.49        28.19 o                         
  -6  10   3          5.16          4.95         3.39 o                         
  -5  10   3        250.62        247.84        23.45 o                         
  -4  10   3         80.08         76.04         8.46 o                         
  -3  10   3         91.90         92.49        12.25 o                         
  -2  10   3          4.61          7.48         6.41 o                         
  -1  10   3         59.00         62.29        10.40 o                         
   0  10   3          0.31          5.48         2.30 o                         
   1  10   3       1404.52       1554.69        69.89 o                         
   2  10   3       1081.06       1102.60        82.09 o                         
   3  10   3        218.84        233.92        12.97 o                         
  -5  11   3        110.39        109.56        10.21 o                         
  -4  11   3        153.76        140.05        13.54 o                         
  -3  11   3        114.01        104.49        10.14 o                         
  -2  11   3        349.53        416.07        31.65 o                         
  -1  11   3         39.66         35.30         4.71 o                         
   0  11   3          3.35          5.80         2.38 o                         
   1  11   3       1465.60       1548.47        56.01 o                         
  -3 -12   4          2.64          2.24         1.53 o                         
  -2 -12   4         41.09         49.25         4.43 o                         
  -1 -12   4        449.47        495.35        24.86 o                         
   0 -12   4        343.66        365.51        18.46 o                         
   1 -12   4        306.35        305.89        14.99 o                         
   2 -12   4        637.11        630.76        30.14 o                         
   3 -12   4          2.51          5.12         1.69 o                         
   4 -12   4       2012.14       1955.91        64.08 o                         
  -5 -11   4         19.81         18.41         2.54 o                         
  -4 -11   4         21.01         26.51         4.30 o                         
  -3 -11   4         27.10         39.80         3.72 o                         
  -2 -11   4        391.20        387.54        15.77 o                         
  -1 -11   4        338.31        372.97        11.63 o                         
   0 -11   4        290.87        292.16        17.43 o                         
   1 -11   4        225.63        225.19        11.66 o                         
   2 -11   4        574.12        607.80        19.51 o                         
   3 -11   4         25.31         20.55         2.34 o                         
   4 -11   4        995.29       1051.00        39.07 o                         
   5 -11   4         32.61         25.06         3.18 o                         
  -6 -10   4        165.19        145.18         7.55 o                         
  -5 -10   4        131.72        111.96        10.78 o                         
  -4 -10   4          8.02          8.59         2.25 o                         
  -3 -10   4        108.16        109.54         8.47 o                         
  -2 -10   4        990.28        927.02        40.05 o                         
  -1 -10   4        140.42        149.49        12.99 o                         
   0 -10   4       1244.90       1218.98        29.09 o                         
   1 -10   4        171.93        173.20        12.37 o                         
   2 -10   4        361.70        349.81        13.51 o                         
   3 -10   4        282.50        267.97        13.07 o                         
   4 -10   4         42.41         31.30         4.44 o                         
   5 -10   4          3.23          4.87         1.68 o                         
   6 -10   4       1036.11       1060.41        44.92 o                         
  -7  -9   4        136.70        118.68        11.61 o                         
  -6  -9   4        392.62        333.38        16.32 o                         
  -5  -9   4         53.48         51.08         5.34 o                         
  -4  -9   4        346.44        327.59        20.44 o                         
  -3  -9   4        720.30        728.85        70.43 o                         
  -2  -9   4         12.89         18.74         6.07 o                         
  -1  -9   4        493.15        489.89        12.98 o                         
   0  -9   4          4.01          4.60         1.11 o                         
   1  -9   4         50.91         52.23         9.27 o                         
   2  -9   4        340.04        318.78        10.96 o                         
   3  -9   4       2363.35       2529.08        68.52 o                         
   4  -9   4         18.37         17.74         4.49 o                         
   5  -9   4          7.07          5.78         1.34 o                         
   6  -9   4       1790.82       1842.20        63.37 o                         
   7  -9   4        179.44        173.52         4.26 o                         
  -8  -8   4        592.15        550.34        19.98 o                         
  -7  -8   4         45.04         42.90         5.69 o                         
  -6  -8   4        673.81        574.29        23.51 o                         
  -5  -8   4         61.25         58.58         8.99 o                         
  -4  -8   4       1041.56       1016.68        26.69 o                         
  -3  -8   4         83.03         83.82         8.40 o                         
  -2  -8   4          3.33          3.92         1.83 o                         
  -1  -8   4        156.28        158.19         9.17 o                         
   0  -8   4        503.69        477.36        14.28 o                         
   1  -8   4        137.81        144.75        10.43 o                         
   2  -8   4        526.99        549.72        12.72 o                         
   3  -8   4       1603.75       1692.70        85.81 o                         
   4  -8   4        144.22        150.71         9.77 o                         
   5  -8   4        113.45         98.95         8.97 o                         
   6  -8   4        435.57        404.68        44.35 o                         
   7  -8   4         39.06         32.77         4.18 o                         
   8  -8   4          8.46          7.12         1.56 o                         
  -9  -7   4         28.27         22.68         2.41 o                         
  -8  -7   4        880.95        875.79        70.22 o                         
  -7  -7   4        356.31        381.79        10.76 o                         
  -6  -7   4        360.74        355.30        16.61 o                         
  -5  -7   4       4613.33       4581.64        99.29 o                         
  -4  -7   4       1405.29       1560.44        49.86 o                         
  -3  -7   4        142.63        141.81        16.53 o                         
  -2  -7   4         41.23         49.71         5.04 o                         
  -1  -7   4        147.72        163.38        19.21 o                         
   0  -7   4        921.72        944.31        11.68 o                         
   1  -7   4        120.98        122.18         3.84 o                         
   2  -7   4       1279.77       1288.21        15.03 o                         
   3  -7   4        319.19        333.82        26.75 o                         
   4  -7   4       2342.82       2346.57        52.05 o                         
   5  -7   4        786.44        726.86        16.83 o                         
   6  -7   4         15.50         17.08         4.29 o                         
   7  -7   4        356.70        361.62        25.59 o                         
   8  -7   4        280.95        299.95        15.34 o                         
  -9  -6   4          4.70          5.46         0.70 o                         
  -8  -6   4        458.49        469.79        26.41 o                         
  -7  -6   4        126.24        130.52        10.14 o                         
  -6  -6   4         37.30         32.07         3.57 o                         
  -5  -6   4        911.38        928.96        17.31 o                         
  -4  -6   4       2308.41       2342.04        38.83 o                         
  -3  -6   4          3.39          3.45         1.45 o                         
  -2  -6   4       1105.44       1033.05        51.60 o                         
  -1  -6   4         24.17         24.56         2.49 o                         
   0  -6   4        881.27        927.21        17.62 o                         
   1  -6   4        852.50        883.53        26.73 o                         
   2  -6   4        150.33        161.37         4.72 o                         
   3  -6   4       1517.53       1549.58        36.66 o                         
   4  -6   4        242.73        258.26        10.82 o                         
   5  -6   4       3210.77       3258.39        90.45 o                         
   6  -6   4        232.99        229.30        15.73 o                         
   7  -6   4        425.29        444.81        13.18 o                         
   8  -6   4        843.83        871.34        30.64 o                         
   9  -6   4        102.87         94.55         8.60 o                         
 -10  -5   4        873.61        961.32        23.32 o                         
  -9  -5   4          5.27          8.73         1.02 o                         
  -8  -5   4        517.95        494.27        34.74 o                         
  -7  -5   4        131.76        105.98        11.84 o                         
  -6  -5   4       1423.22       1437.29        31.74 o                         
  -5  -5   4          3.87          6.64         1.99 o                         
  -4  -5   4       1108.37       1121.62        12.86 o                         
  -3  -5   4        277.32        235.11        10.22 o                         
  -2  -5   4       5449.98       5620.09       205.09 o                         
  -1  -5   4        882.46        910.56        17.44 o                         
   0  -5   4       1145.57       1162.74        46.94 o                         
   1  -5   4        398.87        381.37        14.62 o                         
   2  -5   4          8.49         15.86         2.09 o                         
   3  -5   4         40.75         60.87         4.94 o                         
   4  -5   4        480.18        488.03        19.50 o                         
   5  -5   4       1742.18       1786.38        56.62 o                         
   6  -5   4         21.30         17.17         2.11 o                         
   7  -5   4         31.97         28.32         2.59 o                         
   8  -5   4        666.77        626.81        20.70 o                         
   9  -5   4          8.67          7.67         1.42 o                         
 -10  -4   4         10.29         10.11         1.59 o                         
  -9  -4   4         63.77         65.03         6.55 o                         
  -8  -4   4        243.29        248.83        12.30 o                         
  -7  -4   4         37.37         33.73         5.93 o                         
  -6  -4   4       4233.54       4365.49        45.31 o                         
  -5  -4   4        856.85        825.66        18.40 o                         
  -4  -4   4       1649.19       1581.03        27.61 o                         
  -3  -4   4       3734.88       3570.51        45.35 o                         
  -1  -4   4         13.39         27.07         4.00 o                         
   0  -4   4       2654.71       2810.16        26.87 o                         
   1  -4   4       1197.04       1245.58        24.82 o                         
   2  -4   4         30.13         31.69         3.56 o                         
   3  -4   4        433.67        423.38        16.27 o                         
   4  -4   4        392.39        360.44        10.81 o                         
   5  -4   4        145.86        117.16        12.81 o                         
   6  -4   4       1294.71       1222.80        32.73 o                         
   7  -4   4        457.31        511.61        36.91 o                         
   8  -4   4         41.95         40.93         4.41 o                         
   9  -4   4        335.83        346.56        29.24 o                         
 -10  -3   4        158.48        144.76        11.23 o                         
  -9  -3   4        171.37        173.04        10.97 o                         
  -8  -3   4        342.19        337.34        12.84 o                         
  -7  -3   4        532.32        568.38        16.80 o                         
  -6  -3   4       4100.40       4270.52        97.44 o                         
  -5  -3   4         81.70         85.62         7.55 o                         
  -4  -3   4        147.19        187.45         4.33 o                         
  -3  -3   4         22.33         28.24         3.39 o                         
  -2  -3   4       4701.50       4504.44        59.62 o                         
   0  -3   4       3918.42       3764.52        34.91 o                         
   1  -3   4        300.73        322.17         7.65 o                         
   2  -3   4       6006.10       6325.43        82.81 o                         
   3  -3   4         31.53         46.68         4.52 o                         
   4  -3   4         11.16         17.78         1.93 o                         
   5  -3   4       2893.17       2809.53        45.61 o                         
   6  -3   4        253.79        232.13        10.24 o                         
   7  -3   4        895.13        804.79        31.77 o                         
   8  -3   4        146.27        143.07        13.56 o                         
   9  -3   4        170.90        172.43        10.04 o                         
 -11  -2   4        220.43        225.23        20.48 o                         
 -10  -2   4          1.26         -0.38         1.84 o                         
  -9  -2   4        740.14        730.75        31.10 o                         
  -8  -2   4        687.82        744.72        20.70 o                         
  -7  -2   4         19.26         15.98         2.03 o                         
  -6  -2   4        567.08        559.95        11.25 o                         
  -5  -2   4        184.82        181.85         5.98 o                         
  -4  -2   4       2572.26       2481.26        34.05 o                         
  -3  -2   4        144.01        182.83         5.10 o                         
  -2  -2   4       1184.81       1180.41        16.27 o                         
  -1  -2   4        398.79        404.46         6.13 o                         
   0  -2   4      10636.22      10365.77       359.03 o                         
   1  -2   4         74.82        103.96         8.67 o                         
   2  -2   4       6158.12       6188.42        57.15 o                         
   3  -2   4         30.04         41.00         3.39 o                         
   4  -2   4        194.08        207.91         7.59 o                         
   5  -2   4       1316.88       1230.43        60.33 o                         
   6  -2   4        256.23        232.97        10.38 o                         
   7  -2   4        405.11        365.69        24.61 o                         
   8  -2   4         28.71         34.91         5.75 o                         
   9  -2   4        153.32        175.20        13.67 o                         
 -11  -1   4        237.65        226.41        10.32 o                         
 -10  -1   4         37.64         43.44         4.78 o                         
  -9  -1   4        476.42        506.13        31.61 o                         
  -8  -1   4        203.80        224.04        21.42 o                         
  -7  -1   4        190.00        191.38         8.58 o                         
  -6  -1   4        186.72        168.11         7.51 o                         
  -5  -1   4        204.38        202.58         9.14 o                         
  -4  -1   4       3805.79       3830.54        51.06 o                         
  -3  -1   4       7868.41       7370.76        95.32 o                         
  -2  -1   4       2263.69       2308.01        31.31 o                         
  -1  -1   4       1563.98       1600.87        14.91 o                         
   0  -1   4       3964.38       3869.82        35.70 o                         
   1  -1   4       1344.93       1477.90        11.49 o                         
   2  -1   4       2195.60       2094.63        20.90 o                         
   3  -1   4          0.70          2.38         0.84 o                         
   4  -1   4        225.53        230.04        10.45 o                         
   5  -1   4        192.81        188.77         5.99 o                         
   6  -1   4         40.07         35.03         2.58 o                         
   7  -1   4          9.65         10.96         1.51 o                         
   8  -1   4        381.67        416.37        21.19 o                         
   9  -1   4          6.23          5.09         1.93 o                         
 -11   0   4       1486.32       1489.24        89.10 o                         
 -10   0   4        319.04        319.57        20.46 o                         
  -9   0   4        186.78        177.82        11.79 o                         
  -8   0   4        365.49        328.08        16.58 o                         
  -7   0   4         53.63         59.78         9.02 o                         
  -6   0   4        791.43        765.16        21.75 o                         
  -5   0   4       3134.42       3204.24        59.32 o                         
  -3   0   4          5.55          8.90         1.07 o                         
  -2   0   4        571.56        532.50         7.92 o                         
  -1   0   4        540.84        548.20        12.12 o                         
   0   0   4        311.39        313.59         5.95 o                         
   1   0   4         34.34         43.36         3.08 o                         
   2   0   4        699.58        662.19         7.86 o                         
   3   0   4        218.21        203.90         6.32 o                         
   4   0   4       7027.00       7185.64       737.38 o                         
   5   0   4       1838.13       1954.09        31.30 o                         
   6   0   4          8.85          9.33         1.57 o                         
   7   0   4        191.40        184.02        16.69 o                         
   8   0   4         61.55         56.53         5.91 o                         
   9   0   4         14.05         15.56         3.23 o                         
 -11   1   4       1414.69       1570.85        93.96 o                         
 -10   1   4        320.03        289.21        18.56 o                         
  -9   1   4          1.38         -0.77         1.76 o                         
  -8   1   4        143.29        137.86         8.90 o                         
  -7   1   4         54.83         70.58         8.69 o                         
  -6   1   4       1393.98       1363.14        29.91 o                         
  -5   1   4        229.36        194.26         8.19 o                         
  -4   1   4       1415.62       1411.73        20.97 o                         
  -3   1   4        501.06        542.31         9.36 o                         
  -2   1   4       2944.63       2957.42        52.17 o                         
  -1   1   4        249.00        238.65         4.97 o                         
   0   1   4        286.88        254.87         8.58 o                         
   1   1   4       1412.45       1469.46        11.68 o                         
   2   1   4       6201.22       6412.43        83.80 o                         
   3   1   4        327.24        338.78        12.33 o                         
   4   1   4       6106.58       5941.77       609.81 o                         
   5   1   4         15.03         14.28         2.52 o                         
   6   1   4        173.76        165.94        13.69 o                         
   7   1   4        213.00        226.58        21.24 o                         
   8   1   4        164.23        177.42        19.26 o                         
   9   1   4         28.75         29.51         4.60 o                         
 -11   2   4        412.86        392.11        34.58 o                         
 -10   2   4        955.65        913.51        33.76 o                         
  -9   2   4        370.41        357.93        25.54 o                         
  -8   2   4        325.50        311.93        17.52 o                         
  -7   2   4        925.12        865.74        23.00 o                         
  -6   2   4        671.51        720.19        20.30 o                         
  -5   2   4          1.21          3.48         1.28 o                         
  -4   2   4       1833.46       1888.42        24.48 o                         
  -3   2   4         17.86         10.84         0.97 o                         
  -2   2   4       2848.08       2783.32        26.06 o                         
  -1   2   4       5386.75       5584.78       111.14 o                         
   0   2   4        599.85        545.88        22.75 o                         
   1   2   4       2329.99       2655.64        93.39 o                         
   2   2   4       2918.58       3075.26        56.73 o                         
   3   2   4        437.44        460.51        13.38 o                         
   4   2   4       1573.63       1704.70        27.60 o                         
   5   2   4          6.25         10.30         1.55 o                         
   6   2   4         93.49        101.96         9.10 o                         
   7   2   4        166.47        168.10        14.55 o                         
   8   2   4         38.20         42.05         4.46 o                         
   9   2   4          1.70          5.53         2.12 o                         
 -11   3   4         28.60         24.23         4.89 o                         
 -10   3   4         76.99         76.60         6.08 o                         
  -9   3   4       2225.98       2183.30        82.54 o                         
  -8   3   4       1285.10       1271.74        39.08 o                         
  -7   3   4       2036.84       1853.38        59.62 o                         
  -6   3   4        471.84        463.64        21.58 o                         
  -5   3   4         15.32         20.70         1.44 o                         
  -4   3   4        539.82        523.76        19.39 o                         
  -3   3   4        415.51        380.04        13.69 o                         
  -2   3   4       3168.94       2917.38        41.06 o                         
  -1   3   4         57.40         75.83         7.11 o                         
   0   3   4       1223.10       1248.22        21.51 o                         
   1   3   4        133.39        149.71         5.62 o                         
   2   3   4        707.25        702.10        16.94 o                         
   3   3   4        220.86        212.02         7.17 o                         
   4   3   4          3.43          4.92         1.61 o                         
   5   3   4        343.30        357.42        19.69 o                         
   6   3   4       2701.52       3106.32       162.46 o                         
   7   3   4        776.85        859.63        24.76 o                         
   8   3   4        109.28        117.74        14.25 o                         
 -11   4   4         53.05         53.73         9.44 o                         
 -10   4   4          3.67          6.56         1.22 o                         
  -9   4   4       1561.93       1627.40        43.52 o                         
  -8   4   4        826.15        869.51        26.22 o                         
  -7   4   4        224.85        233.35         9.30 o                         
  -6   4   4       1550.75       1598.70        18.05 o                         
  -5   4   4         10.35          7.92         0.66 o                         
  -4   4   4       2466.96       2736.56        51.65 o                         
  -3   4   4         22.02         23.22         2.56 o                         
  -2   4   4        690.44        649.17        15.84 o                         
  -1   4   4        863.63        773.84        26.38 o                         
   0   4   4       1473.80       1545.81        29.45 o                         
   1   4   4          0.16          0.37         1.09 o                         
   2   4   4        101.60         91.90         5.06 o                         
   3   4   4       1476.21       1443.70        25.28 o                         
   4   4   4         25.32         18.16         2.86 o                         
   5   4   4        478.32        490.01        14.42 o                         
   6   4   4       2210.82       2525.59        95.46 o                         
   7   4   4        314.07        367.83        18.06 o                         
   8   4   4        527.67        587.26        22.73 o                         
 -10   5   4         31.16         27.82         8.89 o                         
  -9   5   4        194.07        200.14        35.18 o                         
  -8   5   4        755.01        796.71        20.13 o                         
  -7   5   4         25.65         23.08         7.11 o                         
  -6   5   4        664.07        633.10        13.58 o                         
  -5   5   4       1776.60       1887.81        30.65 o                         
  -4   5   4       1200.70       1183.39        24.84 o                         
  -3   5   4         69.38         97.55        10.22 o                         
  -2   5   4         98.95         86.52         7.12 o                         
  -1   5   4       1282.21       1236.40        25.57 o                         
   0   5   4        443.82        481.12        14.68 o                         
   1   5   4        748.63        811.62        15.80 o                         
   2   5   4        306.75        306.76        40.85 o                         
   3   5   4       1264.32       1200.62        38.79 o                         
   4   5   4        164.64        159.74        13.18 o                         
   5   5   4         67.60         66.10         6.37 o                         
   6   5   4        557.82        582.37        17.81 o                         
   7   5   4         18.67         17.79         2.38 o                         
 -10   6   4       1105.20       1123.65        41.80 o                         
  -9   6   4        200.80        227.14        22.63 o                         
  -8   6   4        945.13       1002.96        39.31 o                         
  -7   6   4        426.82        455.64        35.98 o                         
  -6   6   4        511.57        531.39        15.84 o                         
  -5   6   4       2024.88       2167.09        69.14 o                         
  -4   6   4       1539.63       1615.79        28.46 o                         
  -3   6   4         93.28        110.44        15.89 o                         
  -2   6   4         27.23         18.51         2.92 o                         
  -1   6   4        241.02        222.99         7.71 o                         
   0   6   4        412.85        407.38        16.18 o                         
   1   6   4         78.63         70.33        12.94 o                         
   2   6   4        304.93        310.66        14.53 o                         
   3   6   4          0.74          3.98         1.36 o                         
   4   6   4         89.49        101.34        10.65 o                         
   5   6   4        285.43        273.19        22.23 o                         
   6   6   4         38.69         49.69         4.84 o                         
   7   6   4          2.39          2.08         1.44 o                         
  -9   7   4         24.84         30.60         4.44 o                         
  -8   7   4        655.49        659.45        20.00 o                         
  -7   7   4       1021.30        976.21        39.85 o                         
  -6   7   4        446.88        550.38        40.79 o                         
  -5   7   4        587.14        638.42        17.76 o                         
  -4   7   4       1032.93       1011.39        34.27 o                         
  -3   7   4        408.13        399.01        27.09 o                         
  -2   7   4       2333.05       2500.87        78.39 o                         
  -1   7   4        212.31        220.59        14.58 o                         
   0   7   4        637.24        648.93        22.23 o                         
   1   7   4         38.64         53.84         5.69 o                         
   2   7   4        768.37        725.10        18.58 o                         
   3   7   4        402.33        374.84        23.87 o                         
   4   7   4        263.38        273.49        20.16 o                         
   5   7   4        982.82        939.86        42.37 o                         
   6   7   4        146.04        149.35        14.52 o                         
  -9   8   4         49.90         55.66         6.60 o                         
  -8   8   4          5.22          9.69         3.42 o                         
  -7   8   4         38.21         33.62         5.72 o                         
  -6   8   4        542.95        604.14        34.80 o                         
  -5   8   4         11.83         22.55         2.68 o                         
  -4   8   4       1127.27       1104.22        37.79 o                         
  -3   8   4       1416.51       1366.16        43.15 o                         
  -2   8   4       1531.74       1577.14        39.45 o                         
  -1   8   4         67.82         72.01         9.71 o                         
   0   8   4        157.75        185.98        12.67 o                         
   1   8   4        272.90        317.64        45.27 o                         
   2   8   4          2.37          6.97         1.52 o                         
   3   8   4         24.66         24.59         3.27 o                         
   4   8   4        138.96        124.38        16.29 o                         
   5   8   4        529.30        468.07        24.93 o                         
  -8   9   4        293.99        324.31        18.81 o                         
  -7   9   4        117.27        103.86         7.92 o                         
  -6   9   4        701.18        683.78        34.27 o                         
  -5   9   4        207.87        212.11        17.78 o                         
  -4   9   4        493.37        500.99        31.96 o                         
  -3   9   4        875.87        813.16        33.16 o                         
  -2   9   4       2394.58       2659.10        70.85 o                         
  -1   9   4         29.43         33.06         4.78 o                         
   0   9   4         48.93         46.80         6.26 o                         
   1   9   4         11.60          7.53         1.72 o                         
   2   9   4         97.31        100.30        10.30 o                         
   3   9   4         42.85         41.94         4.35 o                         
   4   9   4         46.44         38.99         4.44 o                         
  -7  10   4         16.61         18.02         3.08 o                         
  -6  10   4       1716.89       2106.51       124.48 o                         
  -5  10   4          2.61          2.83         2.06 o                         
  -4  10   4        177.80        177.68        16.32 o                         
  -3  10   4        219.73        218.13        14.65 o                         
  -2  10   4        193.30        239.82        31.38 o                         
  -1  10   4         10.82         15.27         3.59 o                         
   0  10   4        779.46        779.11        36.83 o                         
   1  10   4         58.93         67.99         7.30 o                         
   2  10   4        643.50        653.04        30.19 o                         
  -5  11   4         16.36         22.25         4.20 o                         
  -4  11   4        318.46        354.13        27.66 o                         
  -3  11   4        201.47        210.25        10.81 o                         
  -2  11   4         98.51        100.20        10.78 o                         
  -1  11   4          0.64         10.24         2.52 o                         
   0  11   4       1024.46       1140.12        40.04 o                         
  -3 -12   5        260.69        240.91        17.30 o                         
  -2 -12   5         71.95         84.74         6.26 o                         
  -1 -12   5        799.95        792.76        33.85 o                         
   0 -12   5        196.79        199.40         6.68 o                         
   1 -12   5        154.89        153.61        10.59 o                         
   2 -12   5        114.34        123.71        15.45 o                         
   3 -12   5       1226.23       1283.51        31.51 o                         
  -5 -11   5         16.06         16.93         6.15 o                         
  -4 -11   5          0.84          6.07         1.45 o                         
  -3 -11   5        413.46        412.34        20.83 o                         
  -2 -11   5        275.61        256.19        16.40 o                         
  -1 -11   5        995.15       1037.31        43.03 o                         
   0 -11   5        407.37        403.47        19.53 o                         
   1 -11   5        266.90        245.22        14.93 o                         
   2 -11   5        807.64        772.57        25.85 o                         
   3 -11   5        810.01        830.99        27.85 o                         
   4 -11   5        140.81        129.00         6.60 o                         
   5 -11   5         25.76         18.96         2.21 o                         
  -6 -10   5        272.64        211.49        14.52 o                         
  -5 -10   5          6.54          9.66         3.77 o                         
  -4 -10   5          1.82          4.47         1.41 o                         
  -3 -10   5       1611.62       1633.68        65.61 o                         
  -2 -10   5        100.71        103.57         7.15 o                         
  -1 -10   5       2391.35       2440.88        78.55 o                         
   0 -10   5         21.07         22.01         3.87 o                         
   1 -10   5         84.04         88.08         5.58 o                         
   2 -10   5         41.95         33.39         3.03 o                         
   3 -10   5        443.79        438.38         8.20 o                         
   4 -10   5         21.02         17.94         2.55 o                         
   5 -10   5         90.52         90.36         4.52 o                         
   6 -10   5         73.69         52.10         5.36 o                         
  -7  -9   5         73.90         57.21         6.28 o                         
  -6  -9   5        232.56        196.80        13.67 o                         
  -5  -9   5         20.50         25.44         3.07 o                         
  -4  -9   5         35.91         44.97         5.83 o                         
  -3  -9   5        902.30       1108.75        52.19 o                         
  -2  -9   5         48.58         50.11         5.15 o                         
  -1  -9   5        287.39        306.18        14.25 o                         
   0  -9   5          5.78          6.23         1.33 o                         
   1  -9   5       1248.33       1311.83        18.84 o                         
   2  -9   5        723.80        757.76        11.83 o                         
   3  -9   5        438.37        416.15        21.95 o                         
   4  -9   5        114.37        112.28         7.59 o                         
   5  -9   5       2011.79       2019.07        49.49 o                         
   6  -9   5        226.16        206.15         9.87 o                         
   7  -9   5        808.86        781.32        19.81 o                         
  -8  -8   5        254.20        263.46        15.03 o                         
  -7  -8   5        500.79        450.05        22.12 o                         
  -6  -8   5        352.92        331.37        38.53 o                         
  -5  -8   5         77.48         82.47         6.47 o                         
  -4  -8   5         33.79         43.73         7.51 o                         
  -3  -8   5         23.91         23.45         3.61 o                         
  -2  -8   5        204.80        199.78        12.88 o                         
  -1  -8   5          6.75          8.72         1.60 o                         
   0  -8   5        401.26        373.68         7.76 o                         
   1  -8   5       1698.44       1739.81        31.59 o                         
   2  -8   5       2674.13       2759.82        89.66 o                         
   3  -8   5        227.73        217.13        21.78 o                         
   4  -8   5         60.74         61.84         5.82 o                         
   5  -8   5        814.44        773.72        21.38 o                         
   6  -8   5         10.91         14.94         2.25 o                         
   7  -8   5        287.18        256.46        13.47 o                         
  -9  -7   5        446.29        406.90        15.40 o                         
  -8  -7   5        697.24        713.74        22.70 o                         
  -7  -7   5         49.61         41.44         6.09 o                         
  -6  -7   5       1526.91       1491.95        27.75 o                         
  -5  -7   5        671.73        669.08        23.89 o                         
  -4  -7   5         61.42         74.92         7.49 o                         
  -3  -7   5          3.58          7.35         2.32 o                         
  -2  -7   5         45.63         49.69         5.91 o                         
  -1  -7   5        601.77        597.14         8.63 o                         
   0  -7   5          2.76          3.31         1.09 o                         
   1  -7   5       5398.15       5352.83        55.18 o                         
   2  -7   5        753.44        766.23        15.58 o                         
   3  -7   5        203.02        204.44        22.35 o                         
   4  -7   5        257.00        254.28        19.38 o                         
   5  -7   5        620.10        614.84        34.03 o                         
   6  -7   5         44.68         47.17         6.70 o                         
   7  -7   5        139.92        147.60        14.99 o                         
   8  -7   5         84.94         67.48        10.43 o                         
  -9  -6   5        717.77        762.05        31.85 o                         
  -8  -6   5          9.41          8.01         1.14 o                         
  -7  -6   5          5.51          6.76         0.81 o                         
  -6  -6   5       1079.87       1092.84        15.97 o                         
  -5  -6   5        143.47        158.28         7.15 o                         
  -4  -6   5        128.86        127.82        10.49 o                         
  -3  -6   5        997.59       1045.88        22.98 o                         
  -2  -6   5          6.08          8.03         1.57 o                         
  -1  -6   5        889.37        869.39        10.80 o                         
   0  -6   5          8.31         10.14         1.39 o                         
   1  -6   5        103.93         94.38         9.54 o                         
   2  -6   5         47.45         58.12         6.40 o                         
   3  -6   5        750.00        685.92        14.10 o                         
   4  -6   5        572.37        565.03        24.20 o                         
   5  -6   5        282.23        225.82        14.31 o                         
   6  -6   5       1671.03       1686.70        39.16 o                         
   7  -6   5        328.25        331.74        17.86 o                         
   8  -6   5          0.71          2.87         3.83 o                         
 -10  -5   5        152.39        135.26         4.51 o                         
  -9  -5   5        281.60        281.68        16.17 o                         
  -8  -5   5          3.83          5.87         0.77 o                         
  -7  -5   5        250.99        224.53         8.73 o                         
  -6  -5   5        794.85        742.56        13.87 o                         
  -5  -5   5       1818.76       1854.06        16.87 o                         
  -4  -5   5        293.36        249.46         6.52 o                         
  -3  -5   5       1697.01       1837.21        94.55 o                         
  -2  -5   5        216.94        173.32         4.97 o                         
  -1  -5   5        154.73        168.86        15.97 o                         
   0  -5   5        272.14        243.29         6.88 o                         
   1  -5   5       1152.52       1101.24        24.89 o                         
   2  -5   5        252.48        212.86         8.43 o                         
   3  -5   5        983.91        924.09        20.38 o                         
   4  -5   5       3480.56       3485.22        52.96 o                         
   5  -5   5        314.77        309.62        13.34 o                         
   6  -5   5        775.95        758.81        26.85 o                         
   7  -5   5         94.54        119.93        13.03 o                         
   8  -5   5          0.82          2.54         1.51 o                         
   9  -5   5        237.81        230.59        16.31 o                         
 -10  -4   5         18.62          7.23         1.47 o                         
  -9  -4   5        372.55        380.96        15.11 o                         
  -8  -4   5          1.85          1.17         0.61 o                         
  -7  -4   5       2289.94       2458.51        84.27 o                         
  -6  -4   5        288.17        284.23         6.63 o                         
  -5  -4   5       1408.70       1365.24        22.42 o                         
  -4  -4   5       2907.95       2927.82        30.59 o                         
  -3  -4   5       2103.27       2142.83        27.98 o                         
  -2  -4   5        710.22        698.00        20.57 o                         
  -1  -4   5        689.61        661.72        22.90 o                         
   0  -4   5       1597.09       1664.02        21.80 o                         
   1  -4   5        512.29        526.91        21.23 o                         
   2  -4   5       1380.19       1473.68        28.86 o                         
   3  -4   5       2490.07       2568.06        48.09 o                         
   4  -4   5        478.89        480.54        18.05 o                         
   5  -4   5         61.53         43.38         3.80 o                         
   6  -4   5        177.44        192.58        16.27 o                         
   7  -4   5        251.78        264.90        21.08 o                         
   8  -4   5        247.92        227.78        16.24 o                         
   9  -4   5          0.39          2.01         2.98 o                         
 -11  -3   5         81.19         82.91         6.71 o                         
 -10  -3   5         12.09          6.34         2.19 o                         
  -9  -3   5        848.48        792.78        31.24 o                         
  -8  -3   5        618.41        607.97        11.65 o                         
  -7  -3   5       4512.70       4501.38        98.01 o                         
  -6  -3   5          1.29          2.39         0.69 o                         
  -5  -3   5        309.41        310.77         5.63 o                         
  -4  -3   5       2506.21       2445.42        27.95 o                         
  -3  -3   5        117.75         89.33        10.48 o                         
  -2  -3   5         29.85         34.76         2.73 o                         
  -1  -3   5       1073.85       1049.60        22.12 o                         
   0  -3   5       2897.84       3078.76        40.07 o                         
   1  -3   5       6035.63       6467.88        83.02 o                         
   2  -3   5        727.45        762.10        25.89 o                         
   3  -3   5        145.71        135.53         5.89 o                         
   4  -3   5          0.33          5.86         2.79 o                         
   5  -3   5         91.00         84.30         5.43 o                         
   6  -3   5          1.30          3.45         1.92 o                         
   7  -3   5        155.44        178.99        15.35 o                         
   8  -3   5       1910.07       1945.02       107.52 o                         
   9  -3   5          1.56          1.98         2.28 o                         
 -11  -2   5         28.57         37.37         4.49 o                         
 -10  -2   5          1.43          5.86         2.09 o                         
  -9  -2   5         20.97         17.11         3.26 o                         
  -8  -2   5        649.28        693.31        18.67 o                         
  -7  -2   5       2304.66       2566.32        80.80 o                         
  -6  -2   5         66.15         74.91         7.81 o                         
  -5  -2   5        549.15        519.72        22.73 o                         
  -4  -2   5        267.74        287.33         7.72 o                         
  -3  -2   5       2542.69       2545.73        73.99 o                         
  -2  -2   5        279.46        279.92         4.40 o                         
  -1  -2   5       1828.61       1794.72        19.89 o                         
   0  -2   5       7381.09       7908.44       274.23 o                         
   1  -2   5       3169.35       3537.19        93.40 o                         
   2  -2   5         39.45         60.83         4.65 o                         
   3  -2   5        818.85        732.89        17.63 o                         
   4  -2   5        125.06        113.79         4.70 o                         
   5  -2   5         79.17         84.71        10.77 o                         
   6  -2   5        886.40        835.23        23.92 o                         
   7  -2   5         55.71         58.71         8.93 o                         
   8  -2   5       1298.56       1271.37        57.90 o                         
   9  -2   5        113.76        102.62         6.01 o                         
 -11  -1   5          4.14          4.74         2.43 o                         
 -10  -1   5         20.11         26.74         4.10 o                         
  -9  -1   5        150.70        172.28        17.58 o                         
  -8  -1   5        121.77        127.07        14.61 o                         
  -7  -1   5        948.27        933.84        17.66 o                         
  -6  -1   5         68.55         79.28         8.58 o                         
  -5  -1   5       4403.01       4437.41       115.20 o                         
  -4  -1   5       1097.28       1019.12        17.39 o                         
  -3  -1   5       3981.23       3922.53        36.74 o                         
  -2  -1   5        547.66        506.81         6.10 o                         
  -1  -1   5       2064.62       2037.56        19.28 o                         
   1  -1   5       5085.29       5208.04       126.16 o                         
   2  -1   5        293.47        278.10         6.40 o                         
   3  -1   5        770.94        797.63        19.36 o                         
   4  -1   5        143.98        131.81         4.73 o                         
   5  -1   5        753.24        743.10        18.56 o                         
   6  -1   5         76.90         84.90         9.03 o                         
   7  -1   5         55.28         54.27         5.87 o                         
   8  -1   5          0.79          1.42         1.67 o                         
   9  -1   5         53.97         58.47         5.96 o                         
 -11   0   5         32.57         31.62         4.71 o                         
 -10   0   5        184.44        197.68        20.62 o                         
  -9   0   5        103.41        108.73        13.45 o                         
  -8   0   5        870.84        804.97        21.58 o                         
  -7   0   5         70.07         93.85        13.45 o                         
  -6   0   5        125.18        136.49        12.43 o                         
  -5   0   5       8778.73       8193.41       259.53 o                         
  -4   0   5        112.50        106.79         4.33 o                         
  -3   0   5       7798.86       7937.66       274.98 o                         
  -2   0   5       2040.40       2235.15        35.31 o                         
  -1   0   5       2785.87       2853.56        49.69 o                         
   0   0   5         34.92         52.62         5.62 o                         
   1   0   5        820.86        775.67        22.06 o                         
   2   0   5        821.17        805.19        34.09 o                         
   3   0   5       1583.82       1616.36        22.26 o                         
   4   0   5        578.86        592.56        22.36 o                         
   5   0   5        269.94        282.50         8.61 o                         
   6   0   5         45.33         53.54         5.70 o                         
   7   0   5         14.47         22.14         2.07 o                         
   8   0   5         31.19         25.32         8.67 o                         
   9   0   5         77.41         82.90         5.31 o                         
 -11   1   5         11.02         17.11         2.67 o                         
 -10   1   5        171.58        172.52        19.17 o                         
  -9   1   5        950.81        930.61        32.53 o                         
  -8   1   5         77.88         72.43         9.14 o                         
  -7   1   5       1039.44       1068.70        21.11 o                         
  -6   1   5        259.30        269.07         9.57 o                         
  -5   1   5       1399.66       1374.39        26.96 o                         
  -4   1   5         73.64         65.67        12.60 o                         
  -3   1   5       1005.95       1005.67        24.11 o                         
  -2   1   5         24.07         28.69         2.30 o                         
   0   1   5       1336.50       1431.02        15.68 o                         
   1   1   5       1175.79       1119.23        12.19 o                         
   2   1   5       2796.98       2900.18        41.57 o                         
   3   1   5       6566.26       6821.42       700.00 o                         
   4   1   5         77.96         96.42        13.61 o                         
   5   1   5        398.61        366.20        16.61 o                         
   6   1   5        870.52        930.15        32.10 o                         
   7   1   5        326.41        348.45        11.63 o                         
   8   1   5          3.06          3.07         1.37 o                         
 -11   2   5        514.32        521.04        22.73 o                         
 -10   2   5         71.01         77.73         9.49 o                         
  -9   2   5        529.08        512.66        21.34 o                         
  -8   2   5        242.55        282.55        26.26 o                         
  -7   2   5        676.56        698.85        23.72 o                         
  -6   2   5        559.05        638.43        12.92 o                         
  -5   2   5        246.01        290.90        10.60 o                         
  -4   2   5        151.26        156.00         4.47 o                         
  -3   2   5       3268.13       3193.51        40.61 o                         
  -2   2   5       1589.04       1554.94        35.46 o                         
  -1   2   5       2709.95       2621.88        20.54 o                         
   0   2   5        121.62        127.11         7.05 o                         
   1   2   5         89.53         57.92         2.25 o                         
   2   2   5        534.76        461.12        15.40 o                         
   3   2   5       5252.98       5407.73       555.10 o                         
   4   2   5        513.55        562.51        11.45 o                         
   5   2   5         37.40         46.01         6.29 o                         
   6   2   5         14.95         16.45         2.62 o                         
   7   2   5         39.91         41.78         6.44 o                         
   8   2   5          5.47          5.41         1.36 o                         
 -11   3   5        229.54        212.51        18.39 o                         
 -10   3   5        599.90        587.44        28.75 o                         
  -9   3   5         12.68         16.63         2.67 o                         
  -8   3   5       1479.65       1613.17        41.48 o                         
  -7   3   5         35.12         51.97         5.54 o                         
  -6   3   5       1611.06       1544.99        27.66 o                         
  -5   3   5          6.21          6.77         0.63 o                         
  -4   3   5         79.17        101.91         8.54 o                         
  -3   3   5       3139.49       3259.42        59.99 o                         
  -2   3   5       1098.57       1168.96        18.92 o                         
  -1   3   5       4959.75       5108.31        64.63 o                         
   0   3   5          7.70          5.19         1.13 o                         
   1   3   5       1320.37       1379.74        18.97 o                         
   2   3   5          0.46          1.93         0.69 o                         
   3   3   5        105.01        123.73        16.42 o                         
   4   3   5         80.09         97.54         9.92 o                         
   5   3   5        793.39        812.12        30.31 o                         
   6   3   5        121.76        150.94        15.96 o                         
   7   3   5        384.42        376.15        31.73 o                         
   8   3   5        283.88        326.28        13.43 o                         
 -11   4   5         40.51         42.69         5.05 o                         
 -10   4   5        293.13        285.32        15.18 o                         
  -9   4   5          7.55          6.91         1.35 o                         
  -8   4   5       1141.74       1155.97        28.30 o                         
  -7   4   5       1278.09       1375.09        24.54 o                         
  -6   4   5         21.78         14.04         4.63 o                         
  -5   4   5         61.03         71.87        11.29 o                         
  -4   4   5        271.13        243.86         8.77 o                         
  -3   4   5       1901.79       1793.76        34.90 o                         
  -2   4   5        540.69        517.86         8.34 o                         
  -1   4   5         47.67         48.29         4.21 o                         
   0   4   5         13.75         14.88         1.59 o                         
   1   4   5       1468.86       1405.42        21.21 o                         
   2   4   5       3532.54       3454.10        37.63 o                         
   3   4   5         35.91         57.88         4.70 o                         
   4   4   5        116.46        144.43        14.52 o                         
   5   4   5       1296.69       1401.28        54.38 o                         
   6   4   5         95.67        109.71        11.52 o                         
   7   4   5        670.33        762.34        45.93 o                         
 -10   5   5        198.01        178.13        19.02 o                         
  -9   5   5        167.27        177.07        16.45 o                         
  -8   5   5        568.74        535.02        22.10 o                         
  -7   5   5        681.45        690.96        24.26 o                         
  -6   5   5         80.12         95.22         9.76 o                         
  -5   5   5       1628.09       1597.30        31.32 o                         
  -4   5   5        204.41        285.45        23.73 o                         
  -3   5   5         32.32         28.81         3.91 o                         
  -2   5   5          4.91          5.47         0.69 o                         
  -1   5   5       1215.90       1166.28        24.04 o                         
   0   5   5          1.48          5.85         1.68 o                         
   2   5   5       1315.96       1318.61        29.81 o                         
   3   5   5        244.17        237.49        22.60 o                         
   4   5   5         12.32         18.16         2.44 o                         
   5   5   5       1419.01       1298.00        38.41 o                         
   6   5   5         19.97         29.04         3.08 o                         
   7   5   5         20.63         23.65         3.26 o                         
 -10   6   5         99.39        101.27         8.56 o                         
  -9   6   5        931.82       1025.72        46.76 o                         
  -8   6   5        264.44        288.87        26.37 o                         
  -7   6   5        292.21        291.86        23.08 o                         
  -6   6   5       2300.04       2287.06        58.07 o                         
  -5   6   5        340.72        405.92        28.01 o                         
  -4   6   5         58.44         57.56         4.70 o                         
  -3   6   5       1330.00       1247.26        41.00 o                         
  -2   6   5        288.91        258.76        32.14 o                         
  -1   6   5        141.94        152.27         9.30 o                         
   0   6   5        560.66        567.78        22.87 o                         
   1   6   5       1594.94       1548.91        35.96 o                         
   2   6   5        117.30        135.72         6.98 o                         
   3   6   5        376.38        342.36        27.07 o                         
   4   6   5         25.75         25.51         3.19 o                         
   5   6   5         17.87         13.48         2.41 o                         
   6   6   5         37.30         50.52         5.01 o                         
  -9   7   5        950.91        938.79        57.02 o                         
  -8   7   5         34.37         37.98         5.49 o                         
  -7   7   5         22.09         28.68         5.24 o                         
  -6   7   5       1666.77       1749.98        67.45 o                         
  -5   7   5       1304.62       1322.46        44.26 o                         
  -4   7   5        283.96        260.76        17.58 o                         
  -3   7   5        439.74        421.37        25.52 o                         
  -2   7   5        111.92        115.74        12.35 o                         
  -1   7   5       1135.87       1164.13        30.38 o                         
   0   7   5          6.66          2.64         2.48 o                         
   1   7   5         14.49         14.67         1.83 o                         
   2   7   5         33.74         41.29         3.58 o                         
   3   7   5        452.84        378.42        17.73 o                         
   4   7   5        691.64        594.83        28.11 o                         
   5   7   5         60.71         64.33         6.52 o                         
  -8   8   5         28.79         38.57         4.92 o                         
  -7   8   5        103.68        128.73        13.97 o                         
  -6   8   5        231.70        254.90        22.20 o                         
  -5   8   5        621.18        646.90        30.47 o                         
  -4   8   5        330.19        318.99        25.06 o                         
  -3   8   5       1631.73       1708.54        55.52 o                         
  -2   8   5        268.11        280.27        14.97 o                         
  -1   8   5        175.35        163.86        11.55 o                         
   0   8   5         84.96         93.06        10.24 o                         
   1   8   5         35.97         32.37         2.87 o                         
   2   8   5         46.92         63.15         6.42 o                         
   3   8   5        608.84        537.54        25.76 o                         
   4   8   5        814.34        682.61        30.22 o                         
  -7   9   5        904.19        874.01        52.93 o                         
  -6   9   5         36.89         45.44         7.01 o                         
  -5   9   5        480.32        493.86        37.04 o                         
  -4   9   5        740.39        734.50        23.40 o                         
  -3   9   5        675.63        681.22        21.45 o                         
  -2   9   5         19.84         15.99         4.14 o                         
  -1   9   5          4.88         10.53         2.78 o                         
   0   9   5          2.91          5.81         1.52 o                         
   1   9   5         43.26         45.94         5.34 o                         
   2   9   5          4.88          2.67         0.84 o                         
   3   9   5        180.09        147.93        18.40 o                         
  -6  10   5          3.25         10.86         2.64 o                         
  -5  10   5        197.39        206.52        13.77 o                         
  -4  10   5        555.82        604.22        37.61 o                         
  -3  10   5        262.16        301.23        17.61 o                         
  -2  10   5         34.27         36.96         4.97 o                         
  -1  10   5        488.36        541.07        33.35 o                         
   0  10   5         25.20         30.08         3.38 o                         
   1  10   5        299.87        339.57        14.80 o                         
  -3 -12   6         43.28         31.02         5.22 o                         
  -2 -12   6        147.64        154.66         9.13 o                         
  -1 -12   6          0.48          4.44         1.53 o                         
   0 -12   6        510.22        523.55        32.86 o                         
   1 -12   6         15.09         18.80         2.27 o                         
   2 -12   6        124.20        124.43        11.81 o                         
   3 -12   6         28.12         27.34         2.83 o                         
  -5 -11   6         20.67         18.10         4.76 o                         
  -4 -11   6        694.97        731.51        45.07 o                         
  -3 -11   6         58.66         66.82         7.25 o                         
  -2 -11   6       1279.94       1336.41        48.88 o                         
  -1 -11   6         66.67         71.29         7.39 o                         
   0 -11   6        104.65        112.94        10.86 o                         
   1 -11   6        488.29        499.01        20.11 o                         
   2 -11   6        436.67        414.41        21.16 o                         
   3 -11   6          8.94         10.35         6.01 o                         
   4 -11   6         52.85         43.19         6.01 o                         
  -6 -10   6        251.41        258.53        15.58 o                         
  -5 -10   6        189.70        168.42        21.56 o                         
  -4 -10   6       1246.64       1280.57        37.44 o                         
  -3 -10   6        130.00        128.86        16.05 o                         
  -2 -10   6       3479.05       3519.72       155.09 o                         
  -1 -10   6         24.72         29.87         3.93 o                         
   0 -10   6         18.04         24.53         2.44 o                         
   1 -10   6        735.60        709.63        41.21 o                         
   2 -10   6         23.78         24.22         3.44 o                         
   3 -10   6         53.82         43.87         4.60 o                         
   4 -10   6        301.97        266.08         8.36 o                         
   5 -10   6        230.05        220.62         5.49 o                         
   6 -10   6         68.68         58.34         4.85 o                         
  -7  -9   6         47.83         37.52         4.90 o                         
  -6  -9   6        238.06        204.96        28.59 o                         
  -5  -9   6         63.85         69.63        10.42 o                         
  -4  -9   6         77.43         83.88         7.99 o                         
  -3  -9   6        100.81        111.03        10.94 o                         
  -2  -9   6        975.00        996.42        23.62 o                         
  -1  -9   6          0.20          1.53         2.63 o                         
   0  -9   6        811.54        804.52        15.97 o                         
   1  -9   6          0.29          1.43         1.70 o                         
   2  -9   6        726.48        759.88        15.08 o                         
   3  -9   6         39.57         41.76         2.49 o                         
   4  -9   6        764.59        748.82        22.14 o                         
   5  -9   6        443.26        453.93        32.50 o                         
   6  -9   6        535.97        531.85        22.89 o                         
  -8  -8   6       1149.80        873.94        29.53 o                         
  -7  -8   6         78.02         65.59         8.80 o                         
  -6  -8   6        132.62        124.82         8.15 o                         
  -5  -8   6          0.44          2.41         0.74 o                         
  -4  -8   6        295.68        283.70        18.48 o                         
  -3  -8   6         72.92         70.19         8.42 o                         
  -2  -8   6        381.24        324.50        11.68 o                         
  -1  -8   6        119.42        114.07         8.36 o                         
   0  -8   6       3090.68       3204.58        57.59 o                         
   1  -8   6        981.85        982.16        20.51 o                         
   2  -8   6        691.43        672.50        10.80 o                         
   3  -8   6         28.73         24.61         2.26 o                         
   4  -8   6         51.61         44.68         4.63 o                         
   5  -8   6        140.94        125.95         8.50 o                         
   6  -8   6        283.89        277.77        14.14 o                         
   7  -8   6         92.92         83.89         5.20 o                         
  -8  -7   6         32.64         19.79         3.48 o                         
  -7  -7   6        715.98        676.95        35.39 o                         
  -6  -7   6         53.20         53.38         3.54 o                         
  -5  -7   6          0.30          3.60         1.68 o                         
  -4  -7   6         95.61        127.29        14.04 o                         
  -3  -7   6       1947.74       2063.26        66.74 o                         
  -2  -7   6        353.22        368.60        15.17 o                         
  -1  -7   6         78.80         86.20         6.64 o                         
   0  -7   6       5950.34       6382.44        67.12 o                         
   1  -7   6        239.53        240.85         7.39 o                         
   2  -7   6       1317.69       1269.58        29.04 o                         
   3  -7   6         37.84         40.95         6.74 o                         
   4  -7   6         97.27         87.65        10.37 o                         
   5  -7   6          7.68          7.93         3.15 o                         
   6  -7   6         56.14         66.10         5.14 o                         
   7  -7   6        218.25        205.77        22.74 o                         
  -9  -6   6         51.92         49.34         7.71 o                         
  -8  -6   6         85.54         80.49        12.87 o                         
  -7  -6   6        677.33        663.79        25.42 o                         
  -6  -6   6        206.45        185.04         6.34 o                         
  -5  -6   6          4.32          3.12         0.78 o                         
  -4  -6   6       1324.15       1316.16        25.14 o                         
  -3  -6   6        208.89        242.24        20.71 o                         
  -2  -6   6        412.35        434.87         8.84 o                         
  -1  -6   6        324.65        323.38         7.85 o                         
   0  -6   6       1866.44       1893.51        29.24 o                         
   1  -6   6        445.83        478.90        13.18 o                         
   2  -6   6        171.16        173.53        10.32 o                         
   3  -6   6        179.19        195.42        13.35 o                         
   4  -6   6        569.04        539.01        17.82 o                         
   5  -6   6        548.90        536.54        32.87 o                         
   6  -6   6        621.80        565.21        23.19 o                         
   7  -6   6        149.44        146.45        12.60 o                         
   8  -6   6        756.73        736.20        22.87 o                         
 -10  -5   6        359.13        378.17        18.22 o                         
  -9  -5   6          1.23          2.36         1.08 o                         
  -8  -5   6        127.09        118.71         7.89 o                         
  -7  -5   6         32.92         32.33         3.57 o                         
  -6  -5   6        729.33        736.92        15.98 o                         
  -5  -5   6        181.62        170.07         4.64 o                         
  -4  -5   6        212.02        198.75         6.60 o                         
  -3  -5   6        219.75        263.89        10.67 o                         
  -2  -5   6       2533.54       2585.29        48.73 o                         
  -1  -5   6        327.03        319.04        13.51 o                         
   0  -5   6        239.20        224.37        17.71 o                         
   1  -5   6       1259.70       1302.93        42.95 o                         
   2  -5   6       1271.52       1245.87        17.66 o                         
   3  -5   6        676.90        581.94        18.78 o                         
   4  -5   6       1977.15       1949.27        61.44 o                         
   5  -5   6        153.90        157.09        15.81 o                         
   6  -5   6        129.69        143.53        15.44 o                         
   7  -5   6         59.06         66.42         7.16 o                         
   8  -5   6        481.88        523.30        29.56 o                         
 -10  -4   6        807.18        804.47        49.45 o                         
  -9  -4   6         80.50         69.75        10.25 o                         
  -8  -4   6        329.89        345.14        15.09 o                         
  -7  -4   6        503.70        511.54         9.77 o                         
  -6  -4   6        393.92        394.18         9.16 o                         
  -5  -4   6       1741.17       1757.78        15.90 o                         
  -4  -4   6        131.73        143.51         3.25 o                         
  -2  -4   6          5.59          8.53         2.60 o                         
  -1  -4   6       3580.61       3656.45        66.95 o                         
   0  -4   6        689.24        705.41        22.96 o                         
   1  -4   6        647.30        625.20        15.01 o                         
   2  -4   6       3121.63       3068.77        56.97 o                         
   3  -4   6        283.54        281.60        11.47 o                         
   4  -4   6       3173.76       2996.44        93.66 o                         
   5  -4   6        365.60        327.52        18.19 o                         
   6  -4   6          7.76          4.90         2.09 o                         
   7  -4   6          9.48         12.22         2.51 o                         
   8  -4   6          1.33          2.27         2.36 o                         
 -10  -3   6        240.77        274.83        24.40 o                         
  -9  -3   6       1179.20       1209.13        48.41 o                         
  -8  -3   6       2364.76       2426.95        77.52 o                         
  -7  -3   6        580.40        562.04        24.58 o                         
  -6  -3   6        831.08        851.38        24.36 o                         
  -5  -3   6        770.85        767.90        19.09 o                         
  -4  -3   6        143.00        141.72         4.75 o                         
  -3  -3   6        208.70        214.88         4.96 o                         
  -2  -3   6       3382.42       3310.61       105.20 o                         
  -1  -3   6        341.63        316.12        13.14 o                         
   0  -3   6         24.14         31.08         3.48 o                         
   1  -3   6        434.70        451.70        38.05 o                         
   2  -3   6       2838.02       3017.76        56.00 o                         
   3  -3   6          2.37          3.88         0.93 o                         
   4  -3   6        367.17        339.26        14.41 o                         
   5  -3   6        155.67        182.15        19.13 o                         
   6  -3   6        165.61        181.85        19.60 o                         
   7  -3   6        984.68        979.90        28.08 o                         
   8  -3   6         12.53         12.36         3.34 o                         
 -11  -2   6         23.39         25.87         4.57 o                         
 -10  -2   6        124.08        142.53        14.65 o                         
  -9  -2   6       1459.39       1413.85        56.03 o                         
  -8  -2   6        717.98        711.55        19.64 o                         
  -7  -2   6          2.18          4.22         1.82 o                         
  -6  -2   6        546.38        510.74        13.79 o                         
  -5  -2   6        437.75        408.77        11.10 o                         
  -4  -2   6        774.70        677.54        35.74 o                         
  -3  -2   6        826.11        845.88        20.31 o                         
  -2  -2   6        939.17        959.98        22.75 o                         
  -1  -2   6          0.15          2.96         1.70 o                         
   0  -2   6       1891.66       1971.61        47.62 o                         
   1  -2   6         31.86         61.38         4.13 o                         
   2  -2   6         35.55         41.05         5.68 o                         
   3  -2   6        862.97        825.27        16.08 o                         
   4  -2   6          2.10          2.84         2.04 o                         
   5  -2   6        302.52        296.36        12.30 o                         
   6  -2   6       1549.68       1521.02        79.26 o                         
   7  -2   6       1362.92       1347.40        36.75 o                         
   8  -2   6        195.57        213.22        13.96 o                         
 -11  -1   6        142.49        157.11        17.04 o                         
 -10  -1   6          2.01          3.03         1.39 o                         
  -9  -1   6        252.96        232.35        14.57 o                         
  -8  -1   6        572.60        604.10        17.28 o                         
  -7  -1   6        279.20        283.17        13.91 o                         
  -6  -1   6       2131.85       2272.01        90.27 o                         
  -5  -1   6        132.17        133.54         9.11 o                         
  -4  -1   6       2540.69       2378.52        49.35 o                         
  -3  -1   6        564.32        523.50        12.81 o                         
  -2  -1   6        462.05        407.16         5.24 o                         
  -1  -1   6       5484.31       5390.51       140.75 o                         
   0  -1   6        142.79        125.26         4.48 o                         
   1  -1   6       1486.14       1490.13        28.75 o                         
   2  -1   6        189.65        153.77        12.59 o                         
   3  -1   6        226.38        204.10         6.77 o                         
   4  -1   6        152.19        142.79         7.25 o                         
   5  -1   6          7.62          7.43         1.60 o                         
   6  -1   6        829.61        827.30        29.90 o                         
   7  -1   6        384.79        370.71        12.27 o                         
   8  -1   6         75.97         86.96         6.92 o                         
 -11   0   6         76.74         72.37         8.78 o                         
 -10   0   6        215.12        233.05        16.67 o                         
  -9   0   6         28.57         38.36         4.90 o                         
  -8   0   6        634.82        637.95        17.92 o                         
  -7   0   6        443.53        460.64        19.85 o                         
  -6   0   6       5928.19       5842.38        87.28 o                         
  -5   0   6        469.21        466.71        10.15 o                         
  -4   0   6       5383.14       5306.07        82.42 o                         
  -3   0   6         28.45         38.49         2.40 o                         
  -2   0   6        140.41        148.44         3.65 o                         
  -1   0   6       3711.59       3788.43        35.20 o                         
   0   0   6       4136.53       4175.18        68.00 o                         
   1   0   6       1023.04       1068.73        22.17 o                         
   2   0   6       1033.62       1062.12        19.01 o                         
   3   0   6        539.29        515.74        13.58 o                         
   4   0   6        651.34        663.69        15.78 o                         
   5   0   6         78.47         84.85         7.85 o                         
   6   0   6         23.28         22.36         3.83 o                         
   7   0   6          1.32          3.13         1.20 o                         
   8   0   6         52.06         58.21         4.08 o                         
 -11   1   6         12.44          6.05         2.68 o                         
 -10   1   6        555.27        586.80        28.35 o                         
  -9   1   6        357.56        371.68        17.22 o                         
  -8   1   6        619.56        682.31        19.12 o                         
  -7   1   6       1430.49       1451.61        48.33 o                         
  -6   1   6       1105.93       1118.58        19.72 o                         
  -5   1   6        288.48        342.49        11.34 o                         
  -4   1   6        274.96        229.15         9.12 o                         
  -3   1   6         79.57         82.34         8.74 o                         
  -2   1   6       1206.49       1225.77        14.79 o                         
  -1   1   6        139.44        150.38        13.42 o                         
   0   1   6       1454.72       1486.35        26.05 o                         
   1   1   6         27.15         37.20         2.55 o                         
   2   1   6       1451.63       1480.20        20.40 o                         
   3   1   6        548.23        517.13        15.26 o                         
   4   1   6        456.22        459.54        13.20 o                         
   5   1   6        540.61        570.12        11.96 o                         
   6   1   6         10.45          8.78         1.42 o                         
   7   1   6         38.01         29.50         2.21 o                         
   8   1   6        108.57        109.24        11.87 o                         
 -11   2   6        116.63        130.84        15.62 o                         
 -10   2   6       1189.90       1227.64        56.46 o                         
  -9   2   6         64.61         65.90         8.34 o                         
  -8   2   6         62.48         83.71        11.05 o                         
  -7   2   6        392.43        378.96        18.61 o                         
  -6   2   6        529.17        503.70        20.52 o                         
  -5   2   6         17.35         20.72         6.91 o                         
  -4   2   6       1632.27       1677.53        30.09 o                         
  -3   2   6          8.96         16.60         3.58 o                         
  -2   2   6       6445.17       6422.74       143.61 o                         
  -1   2   6        701.17        728.23        17.50 o                         
   0   2   6        364.97        346.81         7.49 o                         
   1   2   6       3148.45       3167.32        59.44 o                         
   2   2   6         89.81        102.68         9.10 o                         
   3   2   6        133.80        148.51         9.43 o                         
   4   2   6         42.43         50.61         7.12 o                         
   5   2   6        897.35        891.15        30.62 o                         
   6   2   6         46.94         52.87         5.69 o                         
   7   2   6          3.19          4.63         1.15 o                         
 -11   3   6        306.13        337.54        29.85 o                         
 -10   3   6        189.26        210.90        21.29 o                         
  -9   3   6        179.89        188.57        23.51 o                         
  -8   3   6        136.74        159.58        17.47 o                         
  -7   3   6        132.23        127.42         8.35 o                         
  -6   3   6        253.43        247.01         7.33 o                         
  -5   3   6         75.38         95.49        13.26 o                         
  -4   3   6       2306.29       2261.92        43.92 o                         
  -3   3   6         83.77         85.89         6.95 o                         
  -2   3   6      12463.13      12420.81      1273.93 o                         
  -1   3   6        199.37        230.79         5.57 o                         
   0   3   6        206.83        208.21         4.84 o                         
   1   3   6       1828.93       1898.73        36.84 o                         
   2   3   6       1501.28       1575.66        26.07 o                         
   3   3   6         33.19         31.81         4.38 o                         
   4   3   6        201.17        202.23        14.39 o                         
   5   3   6        185.56        238.66        24.28 o                         
   6   3   6        137.13        156.29        15.06 o                         
   7   3   6         58.85         64.78         7.12 o                         
 -10   4   6        273.78        295.39        28.67 o                         
  -9   4   6        334.75        365.15        30.52 o                         
  -8   4   6       1209.04       1169.51        43.94 o                         
  -7   4   6        256.23        256.61        15.16 o                         
  -6   4   6        403.52        512.66        24.40 o                         
  -5   4   6         63.14         76.33        11.08 o                         
  -4   4   6       1336.72       1404.36        25.99 o                         
  -3   4   6         24.19         28.21         4.63 o                         
  -2   4   6       1755.91       1637.73        21.97 o                         
  -1   4   6          3.43          7.30         0.81 o                         
   0   4   6        496.48        510.50        10.89 o                         
   1   4   6         68.49         71.86         7.25 o                         
   2   4   6        907.99        895.80        40.44 o                         
   3   4   6        427.79        355.52        20.78 o                         
   4   4   6        307.13        300.82        19.02 o                         
   5   4   6        104.95        133.25        12.62 o                         
   6   4   6        756.19        837.35        51.08 o                         
   7   4   6         28.90         37.58         5.45 o                         
 -10   5   6        195.93        203.44        10.05 o                         
  -9   5   6        474.84        503.27        24.16 o                         
  -8   5   6        871.02        848.26        34.43 o                         
  -7   5   6        166.03        188.94        18.51 o                         
  -6   5   6         21.55         26.05         4.34 o                         
  -5   5   6        511.13        502.36        21.80 o                         
  -4   5   6        216.36        212.98        19.96 o                         
  -3   5   6        350.14        361.16        15.68 o                         
  -2   5   6        273.60        248.56        12.31 o                         
  -1   5   6          0.94          1.59         1.25 o                         
   0   5   6       3897.57       3996.43       148.91 o                         
   1   5   6       1134.69       1105.71        26.52 o                         
   2   5   6       1129.91       1049.01        19.55 o                         
   3   5   6        385.10        332.73        21.61 o                         
   4   5   6        369.42        360.66        25.67 o                         
   5   5   6        391.05        394.25        19.04 o                         
   6   5   6        286.22        292.48        15.44 o                         
 -10   6   6        303.75        294.76        24.31 o                         
  -9   6   6        289.43        308.13        22.58 o                         
  -8   6   6        239.18        284.51        26.40 o                         
  -7   6   6        576.99        568.48        31.22 o                         
  -6   6   6        304.30        355.97        27.98 o                         
  -5   6   6          4.20          4.38         1.92 o                         
  -4   6   6        215.71        210.29        14.63 o                         
  -3   6   6         80.53         87.86         9.61 o                         
  -2   6   6        380.15        362.21        10.80 o                         
  -1   6   6          2.82          5.21         3.71 o                         
   0   6   6       4159.29       4170.20       342.30 o                         
   1   6   6       1242.32       1263.69        75.75 o                         
   2   6   6        271.19        276.60        17.38 o                         
   3   6   6         92.93         81.42         7.71 o                         
   4   6   6        198.85        194.11        20.30 o                         
   5   6   6          5.75          5.59         1.41 o                         
  -9   7   6        126.28        133.31        12.62 o                         
  -8   7   6         45.23         44.34         5.24 o                         
  -7   7   6        473.30        490.89        25.86 o                         
  -6   7   6        516.71        483.11        24.31 o                         
  -5   7   6        355.17        355.82        23.72 o                         
  -4   7   6        626.89        625.32        22.63 o                         
  -3   7   6        168.28        183.29        21.18 o                         
  -2   7   6        670.11        571.53        18.13 o                         
  -1   7   6         75.19        109.05        14.20 o                         
   0   7   6        654.18        690.22        17.57 o                         
   1   7   6        125.51        126.01        12.67 o                         
   2   7   6        261.09        261.73        20.41 o                         
   3   7   6        163.46        161.79        18.14 o                         
   4   7   6        117.77        117.71         9.93 o                         
  -8   8   6         14.77         14.79         3.82 o                         
  -7   8   6        322.71        303.64        22.20 o                         
  -6   8   6        579.17        587.92        27.58 o                         
  -5   8   6        259.71        282.96        22.60 o                         
  -4   8   6        200.41        228.34        19.96 o                         
  -3   8   6        742.00        724.63        29.53 o                         
  -2   8   6        228.91        215.04        18.73 o                         
  -1   8   6        248.76        220.47        14.31 o                         
   0   8   6         19.79         19.08         6.32 o                         
   1   8   6         45.81         50.21         4.87 o                         
   2   8   6        470.45        457.26        15.86 o                         
   3   8   6        484.19        415.65        23.92 o                         
  -7   9   6         21.24         24.40         4.30 o                         
  -6   9   6        183.44        176.77         6.93 o                         
  -5   9   6        351.59        321.69        28.17 o                         
  -4   9   6        633.80        748.08        45.34 o                         
  -3   9   6        190.73        185.38        21.98 o                         
  -2   9   6        272.16        307.13        27.26 o                         
  -1   9   6        605.79        639.42        29.85 o                         
   0   9   6        471.51        473.25        20.87 o                         
   1   9   6          8.68          7.62         3.61 o                         
   2   9   6        794.35        713.65        42.60 o                         
  -5  10   6        428.22        432.98        17.68 o                         
  -4  10   6         39.14         33.76         4.20 o                         
  -3  10   6         33.19         28.38         4.49 o                         
  -2  10   6         45.90         42.90         7.30 o                         
  -1  10   6        382.22        425.51        25.41 o                         
   0  10   6        166.50        159.28        15.86 o                         
  -3 -12   7          4.10          5.45         1.79 o                         
  -2 -12   7         54.73         53.62         5.49 o                         
  -1 -12   7        344.31        332.03        15.18 o                         
   0 -12   7         11.18          9.77         2.11 o                         
   1 -12   7          7.18          6.37         1.24 o                         
   2 -12   7         17.16         11.24         1.62 o                         
  -5 -11   7        458.27        475.06        48.40 o                         
  -4 -11   7         61.22         47.55         6.15 o                         
  -3 -11   7        803.34        898.78        63.93 o                         
  -2 -11   7        235.75        254.88        21.55 o                         
  -1 -11   7        146.48        165.49        15.51 o                         
   0 -11   7        110.11        114.40        11.75 o                         
   1 -11   7          3.76          7.88         2.76 o                         
   2 -11   7        222.09        218.07        12.03 o                         
   3 -11   7        104.56        102.38         6.52 o                         
   4 -11   7       1181.74       1328.87        50.72 o                         
  -6 -10   7         16.75         13.37         3.87 o                         
  -5 -10   7        264.68        257.38        36.37 o                         
  -4 -10   7        509.57        557.46        38.68 o                         
  -3 -10   7       3140.14       3392.69        30.44 o                         
  -2 -10   7          0.59          1.45         3.27 o                         
  -1 -10   7        141.06        147.76        11.22 o                         
   0 -10   7         24.78         20.81         3.43 o                         
   1 -10   7         54.14         44.90         5.60 o                         
   2 -10   7          1.71          4.57         1.78 o                         
   3 -10   7        459.19        434.79        16.03 o                         
   4 -10   7        704.59        698.21        24.85 o                         
   5 -10   7        124.98        109.03         5.46 o                         
  -7  -9   7        644.07        576.70        19.92 o                         
  -6  -9   7          9.43          9.00         1.12 o                         
  -5  -9   7        188.71        158.63        42.85 o                         
  -4  -9   7       1691.88       1766.11        67.38 o                         
  -3  -9   7        687.00        691.06        28.88 o                         
  -2  -9   7         10.98         17.70         3.11 o                         
  -1  -9   7         18.34         20.99         5.94 o                         
   0  -9   7          0.44          2.32         1.11 o                         
   1  -9   7        713.83        696.08        14.64 o                         
   2  -9   7          3.56          4.40         0.75 o                         
   3  -9   7         86.00         83.00         5.30 o                         
   4  -9   7          5.64          7.14         3.11 o                         
   5  -9   7        667.75        633.97        27.08 o                         
   6  -9   7         51.33         41.97         3.97 o                         
  -7  -8   7       1390.53       1330.29        44.30 o                         
  -6  -8   7          4.17          4.98         0.93 o                         
  -5  -8   7        236.86        188.33        11.93 o                         
  -4  -8   7          0.43         -2.35         3.05 o                         
  -3  -8   7        925.60        979.72        26.51 o                         
  -2  -8   7          6.80         12.41         2.54 o                         
   0  -8   7         55.04         47.98         4.69 o                         
   1  -8   7       1120.49       1166.04        23.62 o                         
   2  -8   7          9.51         16.21         2.56 o                         
   3  -8   7          7.47         10.08         1.12 o                         
   4  -8   7        884.18        806.28        22.43 o                         
   5  -8   7          6.16          6.33         2.36 o                         
   6  -8   7        711.94        684.20        29.67 o                         
  -7  -7   7        306.43        289.37        28.18 o                         
  -6  -7   7          8.83          6.75         0.79 o                         
  -5  -7   7        905.23        826.14        20.54 o                         
  -4  -7   7        570.44        548.68        16.48 o                         
  -3  -7   7        775.07        714.54        24.32 o                         
  -2  -7   7        140.15        137.09        11.15 o                         
  -1  -7   7       6389.03       6674.55       481.60 o                         
   0  -7   7          7.37         10.33         1.34 o                         
   1  -7   7       2425.94       2478.44        54.71 o                         
   2  -7   7          0.22          2.87         2.12 o                         
   3  -7   7        132.70        104.91         5.28 o                         
   4  -7   7        104.14         74.31         6.95 o                         
   5  -7   7        243.14        218.55        20.20 o                         
   6  -7   7        309.99        245.27        17.50 o                         
   7  -7   7         37.34         38.03         3.20 o                         
  -9  -6   7         37.43         26.82         4.47 o                         
  -8  -6   7         85.44         64.09         6.50 o                         
  -7  -6   7          5.51          6.31         0.76 o                         
  -6  -6   7          3.30          6.25         1.63 o                         
  -5  -6   7       1744.35       1750.73        31.79 o                         
  -4  -6   7        685.18        692.50        24.90 o                         
  -3  -6   7        385.69        359.48        17.81 o                         
  -2  -6   7        854.56        817.58        24.18 o                         
  -1  -6   7       2301.08       2482.53        39.54 o                         
   0  -6   7          4.25          8.63         1.69 o                         
   1  -6   7        874.68        859.62        11.79 o                         
   2  -6   7        278.43        248.19         9.61 o                         
   3  -6   7         86.31         89.34         9.53 o                         
   4  -6   7        169.04        187.92        15.96 o                         
   5  -6   7          7.11          5.80         1.77 o                         
   6  -6   7          4.38          7.36         2.20 o                         
   7  -6   7        614.27        615.79        37.50 o                         
 -10  -5   7         57.94         48.71         6.56 o                         
  -9  -5   7          6.96          5.56         1.61 o                         
  -8  -5   7         86.12         64.22         7.86 o                         
  -7  -5   7        286.72        281.77        11.11 o                         
  -6  -5   7         19.41         20.90         3.39 o                         
  -5  -5   7       2075.46       2269.24       121.45 o                         
  -4  -5   7          5.25         10.37         1.45 o                         
  -3  -5   7         52.39         56.07         8.48 o                         
  -2  -5   7         57.40         51.99         4.39 o                         
  -1  -5   7        583.19        544.55        16.32 o                         
   0  -5   7        712.28        778.87        14.85 o                         
   1  -5   7       2914.49       3013.83        31.88 o                         
   2  -5   7          8.98         13.33         1.75 o                         
   3  -5   7       3085.93       3242.57       100.91 o                         
   4  -5   7        222.88        227.40        22.42 o                         
   5  -5   7         44.90         59.96         7.20 o                         
   6  -5   7       1252.68       1215.84        36.57 o                         
   7  -5   7         28.44         29.39         3.77 o                         
 -10  -4   7         22.95         29.79         3.85 o                         
  -9  -4   7        110.82        101.98        16.69 o                         
  -8  -4   7         91.99         90.65        11.44 o                         
  -7  -4   7        520.68        508.68        30.26 o                         
  -6  -4   7        330.03        323.10        21.26 o                         
  -5  -4   7        324.94        370.84        24.39 o                         
  -4  -4   7        263.72        256.12         7.64 o                         
  -3  -4   7       1120.70       1022.38        18.69 o                         
  -2  -4   7       1847.99       1906.72        36.56 o                         
  -1  -4   7        148.40        146.46        12.79 o                         
   0  -4   7        201.65        182.68         7.89 o                         
   1  -4   7       1561.22       1535.00        58.87 o                         
   2  -4   7        186.78        172.12        10.52 o                         
   3  -4   7       3921.44       3836.43       118.91 o                         
   4  -4   7        337.07        369.08        27.50 o                         
   5  -4   7        227.29        195.22        16.55 o                         
   6  -4   7        110.11        125.20        12.01 o                         
   7  -4   7         35.08         40.87         4.02 o                         
   8  -4   7         85.99         70.00         5.51 o                         
 -10  -3   7        261.93        254.10        25.38 o                         
  -9  -3   7        333.18        323.48        20.57 o                         
  -8  -3   7        838.96        906.83        31.37 o                         
  -7  -3   7          6.22          5.23         1.28 o                         
  -6  -3   7        132.60        122.15         7.86 o                         
  -5  -3   7        351.62        363.98        12.69 o                         
  -4  -3   7        201.25        188.93         5.96 o                         
  -3  -3   7       3627.52       3734.21        48.63 o                         
  -2  -3   7       2688.36       2824.27        52.03 o                         
  -1  -3   7       1236.68       1230.47        35.95 o                         
   0  -3   7        411.62        391.89        15.73 o                         
   1  -3   7        935.51        884.47        18.81 o                         
   2  -3   7        114.97        133.70        12.43 o                         
   3  -3   7        472.41        415.09        15.97 o                         
   4  -3   7          6.09         11.83         2.24 o                         
   5  -3   7        533.79        508.17        31.38 o                         
   6  -3   7        425.16        499.31        35.54 o                         
   7  -3   7          1.04          7.91         2.56 o                         
   8  -3   7         29.05         27.45         4.33 o                         
 -11  -2   7        115.38        116.61        14.09 o                         
 -10  -2   7       1023.35       1022.38        47.31 o                         
  -9  -2   7        215.72        214.14        20.49 o                         
  -8  -2   7        614.48        596.48        21.82 o                         
  -7  -2   7        130.81        133.71        13.86 o                         
  -6  -2   7          1.34          4.74         3.31 o                         
  -5  -2   7        276.99        251.76         6.37 o                         
  -4  -2   7        614.94        535.10        23.32 o                         
  -3  -2   7       2609.93       2771.07        88.16 o                         
  -2  -2   7        386.21        426.22        15.48 o                         
  -1  -2   7        640.90        669.70        16.01 o                         
   0  -2   7        174.40        183.79         5.29 o                         
   1  -2   7        367.10        334.84         7.77 o                         
   2  -2   7        575.34        572.53        11.59 o                         
   3  -2   7        475.69        431.78        12.03 o                         
   4  -2   7        276.97        268.23        11.96 o                         
   5  -2   7       1881.98       2068.23        66.88 o                         
   6  -2   7        682.68        634.69        19.37 o                         
   7  -2   7        235.79        264.32        24.96 o                         
   8  -2   7        111.53        109.67        15.83 o                         
 -11  -1   7          3.78          7.87         3.23 o                         
 -10  -1   7        955.33       1003.07        46.40 o                         
  -9  -1   7        728.46        703.23        28.54 o                         
  -8  -1   7        476.39        460.98        25.68 o                         
  -7  -1   7         43.98         46.72         5.91 o                         
  -6  -1   7       1114.57       1086.36        21.70 o                         
  -5  -1   7       1316.85       1302.09        19.31 o                         
  -4  -1   7         10.96         21.53         4.32 o                         
  -3  -1   7        301.68        303.16         6.53 o                         
  -2  -1   7        800.69        852.62        16.74 o                         
  -1  -1   7        516.96        522.23        12.60 o                         
   0  -1   7        792.25        769.85        25.71 o                         
   1  -1   7         95.84         92.78         3.69 o                         
   2  -1   7       1535.48       1509.76        20.61 o                         
   3  -1   7         48.43         55.79         4.19 o                         
   4  -1   7        116.90        120.99        12.19 o                         
   5  -1   7       2321.69       2476.02        59.72 o                         
   6  -1   7         15.73         14.85         2.28 o                         
   7  -1   7         23.08         25.38         1.85 o                         
   8  -1   7          1.69          3.23         1.21 o                         
 -11   0   7        227.44        232.70        28.57 o                         
 -10   0   7        328.56        354.31        17.46 o                         
  -9   0   7        881.25        961.44        39.37 o                         
  -8   0   7        904.80        924.78        25.41 o                         
  -7   0   7       2026.31       2016.06        63.65 o                         
  -6   0   7       3244.17       3594.55        59.37 o                         
  -5   0   7       1456.71       1383.92        24.23 o                         
  -4   0   7        287.42        286.32         8.09 o                         
  -3   0   7        291.71        269.40         6.84 o                         
  -2   0   7        245.30        220.38        10.17 o                         
  -1   0   7        411.98        382.48        21.18 o                         
   0   0   7        618.65        589.38        19.04 o                         
   1   0   7        136.36        120.12         4.12 o                         
   2   0   7       4037.91       4121.59        51.55 o                         
   3   0   7        604.67        666.97        22.66 o                         
   4   0   7         79.16         95.14         8.13 o                         
   5   0   7        502.05        556.36        16.97 o                         
   6   0   7          0.88          3.17         1.26 o                         
   7   0   7        186.49        196.78        24.22 o                         
 -11   1   7        508.02        555.78        22.60 o                         
 -10   1   7         16.43         20.03         2.95 o                         
  -9   1   7        743.85        719.77        28.84 o                         
  -8   1   7        565.48        525.23        33.28 o                         
  -7   1   7        388.28        362.32        15.92 o                         
  -6   1   7       1292.33       1326.23        23.45 o                         
  -5   1   7       2973.36       2851.23        37.26 o                         
  -4   1   7        312.36        331.48        17.05 o                         
  -3   1   7         25.39         22.28         1.77 o                         
  -2   1   7        248.79        243.57         6.09 o                         
  -1   1   7       1879.37       1880.00        24.60 o                         
   0   1   7        261.04        289.81         7.65 o                         
   1   1   7       1120.08       1120.38        15.91 o                         
   2   1   7        116.60        116.44        13.37 o                         
   3   1   7         79.41         99.31         7.18 o                         
   4   1   7        233.95        238.86        11.66 o                         
   5   1   7         17.16         21.19         2.32 o                         
   6   1   7         76.40         93.94         6.96 o                         
   7   1   7        435.42        475.76        28.51 o                         
 -11   2   7        834.25        876.21        32.10 o                         
 -10   2   7          1.40          2.38         2.76 o                         
  -9   2   7        397.63        392.05        17.04 o                         
  -8   2   7        239.77        246.07        23.65 o                         
  -7   2   7        657.07        684.38        19.72 o                         
  -6   2   7        273.17        244.62        14.68 o                         
  -5   2   7        751.40        687.17        29.45 o                         
  -4   2   7        348.67        341.50         6.06 o                         
  -3   2   7       1132.02       1108.13        20.70 o                         
  -2   2   7         57.98         59.40         4.03 o                         
  -1   2   7        705.87        691.91        13.20 o                         
   0   2   7        181.29        164.07         4.59 o                         
   1   2   7        186.97        167.22         5.51 o                         
   2   2   7          1.09          5.10         1.83 o                         
   3   2   7        151.75        170.24         9.66 o                         
   4   2   7        699.30        708.50        18.22 o                         
   5   2   7        730.76        740.42        22.72 o                         
   6   2   7        330.03        358.27        20.70 o                         
   7   2   7        537.09        588.51        18.59 o                         
 -10   3   7          3.15          6.02         4.02 o                         
  -9   3   7        216.62        204.48        14.55 o                         
  -8   3   7          7.86         16.64         3.90 o                         
  -7   3   7        352.84        365.95        23.53 o                         
  -6   3   7         56.00         55.02         6.42 o                         
  -5   3   7       2569.38       2657.64        43.83 o                         
  -4   3   7       2182.39       2163.17        34.91 o                         
  -3   3   7       3988.92       3822.17        40.54 o                         
  -2   3   7          0.29          7.03         2.46 o                         
  -1   3   7        413.78        429.56        12.23 o                         
   0   3   7        672.04        658.77        12.86 o                         
   1   3   7         78.20         72.74         6.39 o                         
   2   3   7        392.16        386.11        18.86 o                         
   3   3   7        182.04        191.53        20.52 o                         
   4   3   7        901.18       1003.32        27.76 o                         
   5   3   7         47.03         55.96        14.36 o                         
   6   3   7        223.11        220.15         7.40 o                         
 -10   4   7          2.58          3.69         1.37 o                         
  -9   4   7        334.54        339.47        17.73 o                         
  -8   4   7         22.42         33.84         5.01 o                         
  -7   4   7       2167.37       2299.02        75.51 o                         
  -6   4   7         59.66         45.47         7.12 o                         
  -5   4   7        513.53        594.48        24.32 o                         
  -4   4   7       1253.73       1189.74        38.84 o                         
  -3   4   7       2687.11       2636.43        45.12 o                         
  -2   4   7        488.07        482.59        10.45 o                         
  -1   4   7        483.82        491.20        10.60 o                         
   0   4   7         21.11         20.93         1.42 o                         
   1   4   7        449.66        465.69        15.84 o                         
   2   4   7         46.18         41.25         3.60 o                         
   3   4   7        546.22        590.02        32.69 o                         
   4   4   7        101.47        104.39        13.06 o                         
   5   4   7        198.15        212.58        11.79 o                         
   6   4   7        150.04        148.43        29.36 o                         
 -10   5   7        120.84        158.27        13.94 o                         
  -9   5   7        411.37        497.52        39.83 o                         
  -8   5   7          1.63          5.72         3.13 o                         
  -7   5   7       1144.34       1112.41        44.96 o                         
  -6   5   7         41.43         45.98         6.88 o                         
  -5   5   7        220.62        208.89        13.83 o                         
  -4   5   7        818.38        857.96        39.99 o                         
  -3   5   7        236.69        251.48        21.74 o                         
  -2   5   7        336.60        323.45        22.97 o                         
  -1   5   7       1449.71       1471.24        37.15 o                         
   0   5   7          0.37          0.19         0.66 o                         
   1   5   7       1438.73       1460.92        26.12 o                         
   2   5   7         44.74         36.97         7.17 o                         
   3   5   7        148.61        141.79        16.34 o                         
   4   5   7        369.26        370.12        29.20 o                         
   5   5   7         55.45         60.88         8.40 o                         
  -9   6   7        404.48        482.00        36.32 o                         
  -8   6   7         83.09        117.16        12.81 o                         
  -7   6   7        142.57        155.14        15.38 o                         
  -6   6   7          1.78          3.72         2.16 o                         
  -5   6   7        148.06        155.59        20.49 o                         
  -4   6   7        691.27        721.98        26.03 o                         
  -3   6   7        287.79        281.36        17.38 o                         
  -2   6   7        451.21        418.22        21.63 o                         
  -1   6   7       1878.52       2012.39        37.35 o                         
   0   6   7         41.79         41.03         3.49 o                         
   1   6   7        811.05        825.31        23.44 o                         
   2   6   7          4.22          4.91         1.33 o                         
   3   6   7         42.75         40.52         4.22 o                         
   4   6   7        393.96        396.20        33.19 o                         
  -8   7   7         76.14         72.37         5.89 o                         
  -7   7   7         47.77         61.11         6.39 o                         
  -6   7   7          2.33          3.43         3.02 o                         
  -5   7   7       2584.45       2615.41        99.36 o                         
  -4   7   7       1172.30       1275.49        53.79 o                         
  -3   7   7        480.82        504.50        24.69 o                         
  -2   7   7        142.42        141.03        20.54 o                         
  -1   7   7       1954.88       1993.39        43.54 o                         
   0   7   7          7.23         10.11         1.12 o                         
   1   7   7        230.28        254.12        13.66 o                         
   2   7   7         89.23         86.17         8.61 o                         
   3   7   7        108.42        103.41         8.56 o                         
  -7   8   7         41.09         32.07         5.59 o                         
  -6   8   7         15.89         12.81         3.00 o                         
  -5   8   7        843.81       1018.72        53.74 o                         
  -4   8   7          0.10          4.94         2.00 o                         
  -3   8   7         57.64         65.79         8.70 o                         
  -2   8   7        138.54        141.76        16.45 o                         
  -1   8   7        335.20        317.96        17.35 o                         
   0   8   7        125.94        120.84        10.45 o                         
   1   8   7        232.02        199.40        11.20 o                         
   2   8   7         66.76         45.00         4.17 o                         
  -6   9   7         21.08         17.30         3.23 o                         
  -5   9   7         10.59         21.63         3.75 o                         
  -4   9   7        103.92        114.77        12.19 o                         
  -3   9   7        227.49        241.21        16.63 o                         
  -2   9   7        224.73        206.62        12.60 o                         
  -1   9   7          2.35          3.96         1.20 o                         
   0   9   7         77.18         84.81         7.46 o                         
   1   9   7        230.55        241.15        22.99 o                         
  -2 -12   8        258.94        272.34        13.38 o                         
  -1 -12   8         20.78         18.55         5.04 o                         
   0 -12   8       1000.80        962.53        24.89 o                         
  -4 -11   8          5.54          4.07         2.22 o                         
  -3 -11   8         34.58         50.85         6.55 o                         
  -2 -11   8        386.52        407.36        26.08 o                         
  -1 -11   8          0.36          1.04         1.62 o                         
   0 -11   8        138.79        131.34        14.39 o                         
   1 -11   8         11.99         11.24         4.44 o                         
   2 -11   8         30.18         31.67         2.89 o                         
   3 -11   8        563.62        568.71        15.10 o                         
  -6 -10   8        580.49        579.53        37.04 o                         
  -5 -10   8        330.63        284.25        42.68 o                         
  -4 -10   8        194.18        220.21        18.37 o                         
  -3 -10   8        412.60        442.10        29.24 o                         
  -2 -10   8        139.64        170.54        17.46 o                         
  -1 -10   8         91.71         87.32        11.89 o                         
   0 -10   8        411.07        421.22        20.66 o                         
   1 -10   8          6.91          8.09         2.60 o                         
   2 -10   8        843.37        852.39        55.72 o                         
   3 -10   8       1156.50       1143.45        40.88 o                         
   4 -10   8        161.26        150.88         4.08 o                         
  -7  -9   8         18.49         16.02         3.82 o                         
  -6  -9   8         79.92         69.19        12.22 o                         
  -5  -9   8       1086.93        987.30        50.02 o                         
  -4  -9   8        194.33        235.21        26.82 o                         
  -3  -9   8        115.42        123.82        10.09 o                         
  -2  -9   8        330.09        323.13        23.67 o                         
  -1  -9   8        346.82        302.30        29.97 o                         
   0  -9   8         13.38         14.78         3.43 o                         
   1  -9   8         57.57         49.84         3.37 o                         
   2  -9   8       1087.25       1095.70        35.72 o                         
   3  -9   8        104.61         98.92         5.82 o                         
   4  -9   8        178.70        180.84        15.25 o                         
   5  -9   8          2.92          7.37         1.37 o                         
  -7  -8   8          7.45          9.33         2.01 o                         
  -6  -8   8          9.23          8.68         2.99 o                         
  -5  -8   8        922.02        899.76        66.67 o                         
  -4  -8   8        934.35        958.35        32.74 o                         
  -3  -8   8         94.42        109.96        12.27 o                         
  -2  -8   8        206.29        233.05        14.12 o                         
  -1  -8   8         99.24        127.50        13.13 o                         
   0  -8   8         83.27         87.43         5.43 o                         
   1  -8   8         21.00         21.92         3.27 o                         
   2  -8   8         36.57         43.71         8.62 o                         
   3  -8   8         26.43         35.11         3.56 o                         
   4  -8   8         11.88         10.69         1.84 o                         
   5  -8   8        402.31        406.02        25.67 o                         
   6  -8   8         10.33          9.90         1.43 o                         
  -7  -7   8         56.73         70.31         8.11 o                         
  -6  -7   8        810.10        800.19        37.28 o                         
  -5  -7   8        167.74        127.21        22.45 o                         
  -4  -7   8       1064.65       1168.85        32.34 o                         
  -3  -7   8         17.77         18.99         3.43 o                         
  -2  -7   8       1960.84       2012.04        64.78 o                         
  -1  -7   8       2220.97       2261.01        71.49 o                         
   0  -7   8       2641.83       2704.88       127.49 o                         
   1  -7   8        118.27        107.60         8.83 o                         
   2  -7   8        293.61        270.85        11.06 o                         
   3  -7   8        101.79        109.37         6.13 o                         
   4  -7   8         52.90         49.80         6.94 o                         
   5  -7   8        421.12        373.14        24.76 o                         
   6  -7   8          1.14          2.41         2.54 o                         
  -9  -6   8          5.66          4.36         1.07 o                         
  -8  -6   8         96.92         95.51        10.96 o                         
  -7  -6   8          3.04          8.17         1.70 o                         
  -6  -6   8       2405.65       2681.81        60.26 o                         
  -5  -6   8        323.30        309.05         9.95 o                         
  -4  -6   8       1022.94       1061.99        34.98 o                         
  -3  -6   8        862.81        850.34        33.41 o                         
  -2  -6   8         72.63         80.00         8.48 o                         
  -1  -6   8       1165.77       1215.67        26.48 o                         
   0  -6   8       1552.45       1537.05        49.18 o                         
   1  -6   8        942.50        907.07        44.35 o                         
   2  -6   8         66.16         63.39         5.59 o                         
   3  -6   8         29.18         18.51         4.14 o                         
   4  -6   8        422.50        360.50        21.61 o                         
   5  -6   8         68.97         66.06         9.18 o                         
   6  -6   8         97.80         88.11         7.12 o                         
   7  -6   8         21.07         18.96         2.56 o                         
 -10  -5   8         12.98         14.97         2.49 o                         
  -9  -5   8        206.53        203.06         5.62 o                         
  -8  -5   8         48.13         43.11         8.00 o                         
  -7  -5   8        216.35        205.44        13.69 o                         
  -6  -5   8       3831.30       3994.85        67.36 o                         
  -5  -5   8         48.67         50.36         5.06 o                         
  -4  -5   8        256.11        216.09         8.27 o                         
  -3  -5   8        504.09        540.43        27.09 o                         
  -2  -5   8       1127.24       1126.99        22.50 o                         
  -1  -5   8          0.54         -0.10         2.72 o                         
   0  -5   8          5.36         15.22         5.22 o                         
   1  -5   8        884.26        785.29        16.19 o                         
   2  -5   8       1177.18       1212.00        27.05 o                         
   3  -5   8         14.38         13.71         2.06 o                         
   4  -5   8         93.40        107.34        10.17 o                         
   5  -5   8        158.34        136.27         9.87 o                         
   6  -5   8         43.63         40.02         3.93 o                         
   7  -5   8          2.82          3.80         2.49 o                         
 -10  -4   8        260.01        245.24        21.05 o                         
  -9  -4   8          2.71          4.79         2.16 o                         
  -8  -4   8         38.45         38.03         4.89 o                         
  -7  -4   8        334.81        340.91        16.79 o                         
  -5  -4   8          1.44          2.78         2.26 o                         
  -4  -4   8        695.35        734.12        11.25 o                         
  -3  -4   8         45.92         46.45        13.07 o                         
  -2  -4   8       1608.23       1691.40        36.00 o                         
  -1  -4   8        750.31        743.91        21.18 o                         
   0  -4   8       1340.96       1439.31        25.33 o                         
   1  -4   8       1857.35       1775.34        29.47 o                         
   2  -4   8       3654.13       3498.49       108.68 o                         
   3  -4   8        116.01         99.58        19.54 o                         
   4  -4   8         85.20        106.67        12.19 o                         
   5  -4   8        116.62        141.25        18.85 o                         
   6  -4   8          1.02          4.07         1.13 o                         
   7  -4   8          1.62          5.00         2.27 o                         
 -10  -3   8         33.02         23.83         3.16 o                         
  -9  -3   8        130.31         98.14        12.36 o                         
  -8  -3   8        208.19        212.34        13.70 o                         
  -7  -3   8        347.66        326.17        12.81 o                         
  -6  -3   8         21.20         32.26         2.53 o                         
  -5  -3   8         10.51         14.45         1.86 o                         
  -4  -3   8       1975.47       1980.89        36.05 o                         
  -3  -3   8       1138.10       1221.16        25.73 o                         
  -2  -3   8       5050.83       5323.27       546.55 o                         
  -1  -3   8        214.09        219.40         7.71 o                         
   0  -3   8        592.35        594.59        20.78 o                         
   1  -3   8        547.38        501.48        18.86 o                         
   2  -3   8       3103.19       3115.49        47.95 o                         
   3  -3   8         29.00         32.73         3.87 o                         
   4  -3   8         31.33         42.99         5.37 o                         
   5  -3   8         50.93         68.79         7.28 o                         
   6  -3   8         37.20         34.39         4.26 o                         
   7  -3   8        168.63        206.14        14.47 o                         
 -10  -2   8         29.18         22.57         3.80 o                         
  -9  -2   8        664.53        630.86        22.17 o                         
  -8  -2   8          3.09          9.28         2.64 o                         
  -7  -2   8        298.45        292.51        11.49 o                         
  -6  -2   8        253.13        237.27        17.22 o                         
  -5  -2   8        207.98        200.68         6.90 o                         
  -4  -2   8       4009.94       4082.95        53.16 o                         
  -3  -2   8        330.12        364.85        14.10 o                         
  -2  -2   8       1586.27       1597.66        30.68 o                         
  -1  -2   8        167.56        183.70         4.21 o                         
   0  -2   8        460.30        437.00         9.29 o                         
   1  -2   8          3.05          4.39         0.77 o                         
   2  -2   8        290.36        269.66         8.78 o                         
   3  -2   8         59.05         60.06        10.92 o                         
   4  -2   8       1384.12       1406.01        32.92 o                         
   5  -2   8        118.93        140.56        16.67 o                         
   6  -2   8        468.06        494.58        23.53 o                         
   7  -2   8          8.91          8.23         2.40 o                         
 -11  -1   8        234.67        215.42        10.00 o                         
 -10  -1   8         55.58         62.06         7.47 o                         
  -9  -1   8         83.43         82.46         8.35 o                         
  -8  -1   8        907.85        857.33        29.98 o                         
  -7  -1   8         92.46         98.88        13.08 o                         
  -6  -1   8          3.69          5.86         1.25 o                         
  -5  -1   8        173.84        168.66        24.16 o                         
  -4  -1   8        909.41        873.71        24.80 o                         
  -3  -1   8        422.84        446.20         7.33 o                         
  -2  -1   8        548.60        536.29        10.43 o                         
  -1  -1   8         12.26         13.80         1.33 o                         
   0  -1   8        602.41        623.04        12.36 o                         
   1  -1   8       1862.71       1985.94        22.22 o                         
   2  -1   8        249.99        238.53         8.34 o                         
   3  -1   8        464.47        480.11        16.59 o                         
   4  -1   8       2550.24       2763.49        75.57 o                         
   5  -1   8         80.85         82.27         6.99 o                         
   6  -1   8        465.59        493.37        34.68 o                         
   7  -1   8        249.03        273.15        13.94 o                         
 -11   0   8         90.08         86.60         9.30 o                         
 -10   0   8        362.95        354.77        18.00 o                         
  -9   0   8        398.47        453.55        14.77 o                         
  -8   0   8       1222.59       1261.79        41.92 o                         
  -7   0   8       1081.39       1037.55        28.29 o                         
  -6   0   8       1296.01       1176.60        26.55 o                         
  -5   0   8         11.89          5.81         0.81 o                         
  -4   0   8        115.52        112.90         3.16 o                         
  -3   0   8         34.22         33.60         3.45 o                         
  -2   0   8        221.61        231.51        13.22 o                         
  -1   0   8        535.11        564.44        11.18 o                         
   0   0   8       4800.53       4995.73        89.18 o                         
   1   0   8       2818.64       2872.60        30.91 o                         
   2   0   8        111.89        104.13        17.41 o                         
   3   0   8        151.53        149.02         8.12 o                         
   4   0   8        770.04        797.54        20.93 o                         
   5   0   8        186.24        186.81        25.49 o                         
   6   0   8        271.13        276.94        15.27 o                         
   7   0   8          7.74          6.93         2.74 o                         
 -11   1   8        256.61        286.80        25.57 o                         
 -10   1   8        433.85        481.87        44.19 o                         
  -9   1   8        824.87        798.11        24.66 o                         
  -8   1   8         12.98         21.90         3.48 o                         
  -7   1   8       1902.94       1760.25        43.97 o                         
  -6   1   8        215.03        222.02        19.05 o                         
  -5   1   8        127.62        132.92        11.44 o                         
  -4   1   8        370.12        362.85         9.05 o                         
  -3   1   8         69.76         71.34         3.17 o                         
  -2   1   8       1406.07       1431.33        38.00 o                         
  -1   1   8         11.14          7.13         0.72 o                         
   0   1   8       1626.64       1670.41        21.31 o                         
   1   1   8         11.30         17.04         1.84 o                         
   2   1   8        385.20        381.82        22.81 o                         
   3   1   8         20.06         24.24         5.01 o                         
   4   1   8          2.95          4.26         2.90 o                         
   5   1   8        121.27        133.60        10.82 o                         
   6   1   8        198.95        205.00        13.00 o                         
 -10   2   8        370.37        347.21        22.30 o                         
  -9   2   8        243.84        220.82        17.71 o                         
  -8   2   8        226.50        250.17        28.62 o                         
  -7   2   8       1329.18       1312.26        35.09 o                         
  -6   2   8        932.56        911.43        30.35 o                         
  -5   2   8         83.35         83.67         8.72 o                         
  -4   2   8        722.30        693.15        10.00 o                         
  -3   2   8          6.89          7.29         0.92 o                         
  -2   2   8        645.03        636.31        22.42 o                         
  -1   2   8         47.03         51.96         4.20 o                         
   0   2   8          3.15          5.40         1.31 o                         
   1   2   8         31.94         39.69         8.32 o                         
   2   2   8        293.95        298.27        11.68 o                         
   3   2   8       1400.98       1481.67        34.55 o                         
   4   2   8          3.09          1.33         0.93 o                         
   5   2   8         37.60         41.49         3.25 o                         
   6   2   8        547.01        596.93        72.53 o                         
 -10   3   8         31.86         27.61         5.00 o                         
  -9   3   8         13.70         18.37         2.89 o                         
  -8   3   8        283.24        336.32        32.65 o                         
  -7   3   8         69.27         71.44         7.47 o                         
  -6   3   8        602.15        578.19        16.93 o                         
  -5   3   8        504.67        414.82        26.05 o                         
  -4   3   8       2036.34       2077.54        68.45 o                         
  -3   3   8          8.30          9.78         1.67 o                         
  -2   3   8        268.49        261.95         7.42 o                         
  -1   3   8          1.61          1.81         0.71 o                         
   0   3   8         68.47         59.27         3.37 o                         
   1   3   8          0.42          8.70         1.72 o                         
   2   3   8        825.54        778.95        58.08 o                         
   3   3   8       1226.27       1325.25        36.04 o                         
   4   3   8         17.50         18.97         2.65 o                         
   5   3   8        137.67        133.77         4.78 o                         
   6   3   8        150.64        150.09        10.17 o                         
 -10   4   8        758.78        722.89        31.06 o                         
  -9   4   8         59.02         71.10         6.82 o                         
  -8   4   8       1735.58       1812.69        50.98 o                         
  -7   4   8        106.68        124.78        13.40 o                         
  -6   4   8        186.40        238.47        25.65 o                         
  -5   4   8       2435.36       2398.64        59.83 o                         
  -4   4   8        949.25        945.13        29.36 o                         
  -2   4   8        253.25        241.00        29.04 o                         
  -1   4   8        790.16        766.47        17.69 o                         
   0   4   8         53.59         57.39         4.85 o                         
   1   4   8        180.57        162.73         8.85 o                         
   2   4   8        587.63        557.42        43.18 o                         
   3   4   8         15.11         12.45         1.71 o                         
   4   4   8        172.74        185.86        12.63 o                         
   5   4   8         31.80         33.59         3.14 o                         
  -9   5   8         23.28         29.40         4.20 o                         
  -8   5   8       1021.40       1153.68        52.94 o                         
  -7   5   8         14.88          8.31         1.95 o                         
  -6   5   8        570.99        537.30        26.40 o                         
  -5   5   8        961.65        942.46        42.36 o                         
  -4   5   8       1671.65       1763.48        57.78 o                         
  -3   5   8         83.94         77.62         9.55 o                         
  -2   5   8        639.02        590.03        12.06 o                         
  -1   5   8         26.26         23.56         1.99 o                         
   0   5   8        282.89        293.30        12.46 o                         
   1   5   8         41.74         42.28         3.12 o                         
   2   5   8         42.41         45.98         5.33 o                         
   3   5   8        179.07        171.83        10.69 o                         
   4   5   8        177.42        185.85         9.32 o                         
  -9   6   8        207.98        183.38        14.36 o                         
  -8   6   8        257.88        281.65        33.75 o                         
  -7   6   8         10.07         13.21         3.24 o                         
  -6   6   8        170.92        174.76        14.47 o                         
  -5   6   8         84.19         80.06         8.19 o                         
  -4   6   8        353.97        407.87        19.47 o                         
  -3   6   8         30.62         39.39         6.13 o                         
  -2   6   8        622.16        595.88        20.83 o                         
  -1   6   8         16.43         15.73         1.31 o                         
   0   6   8        873.60        874.03        31.99 o                         
   1   6   8         37.46         33.27         3.50 o                         
   2   6   8        269.74        243.87        13.39 o                         
   3   6   8        151.82        152.21         4.69 o                         
  -8   7   8        410.31        468.90        26.34 o                         
  -7   7   8          0.76          6.80         2.78 o                         
  -6   7   8       1660.17       1682.39        76.87 o                         
  -5   7   8        172.57        186.24        16.61 o                         
  -4   7   8        874.89        965.73        29.74 o                         
  -3   7   8        368.45        488.35        30.06 o                         
  -2   7   8        798.80        784.17        28.06 o                         
  -1   7   8        569.34        557.83        36.66 o                         
   0   7   8        364.96        358.49        15.94 o                         
   1   7   8        199.03        179.40         5.24 o                         
   2   7   8         11.70          8.72         0.92 o                         
  -7   8   8         89.10         84.79         8.82 o                         
  -6   8   8        763.66        741.30        28.72 o                         
  -5   8   8         58.45         65.03         9.58 o                         
  -4   8   8        301.65        329.28        26.37 o                         
  -3   8   8        200.60        196.62        14.66 o                         
  -2   8   8        176.95        168.92        13.01 o                         
  -1   8   8          3.02          0.72         1.45 o                         
   0   8   8        864.94        920.43        39.52 o                         
   1   8   8          0.13          2.95         1.18 o                         
  -4   9   8         87.57        108.46        10.56 o                         
  -3   9   8         57.34         67.93         4.89 o                         
  -2   9   8         52.49         54.80         3.75 o                         
  -4 -11   9         95.21         95.64        12.95 o                         
  -3 -11   9          2.80          3.47         2.56 o                         
  -2 -11   9         71.02         64.70         7.06 o                         
  -1 -11   9        539.64        683.63        57.24 o                         
   0 -11   9        124.04         93.65        14.75 o                         
   1 -11   9        612.91        584.68        52.30 o                         
   2 -11   9        129.43        127.91         9.47 o                         
  -5 -10   9        271.49        299.65        23.88 o                         
  -4 -10   9         13.90         11.37         2.46 o                         
  -3 -10   9         68.01         69.22         6.63 o                         
  -2 -10   9         98.97        107.57        13.42 o                         
  -1 -10   9          7.69          1.68         1.80 o                         
   0 -10   9        223.91        186.76        23.05 o                         
   1 -10   9        290.99        271.88        30.23 o                         
   2 -10   9        515.42        439.02        25.49 o                         
   3 -10   9        889.20        823.75        17.76 o                         
  -7  -9   9         75.56         77.01         9.15 o                         
  -6  -9   9        391.40        381.60        37.74 o                         
  -5  -9   9         45.71         35.55         4.72 o                         
  -4  -9   9        346.00        331.63        21.56 o                         
  -3  -9   9        110.90        133.02        12.41 o                         
  -2  -9   9        590.66        587.10        26.74 o                         
  -1  -9   9         42.88         52.99         7.20 o                         
   0  -9   9         25.09         19.86         3.59 o                         
   1  -9   9       1129.17       1094.89        30.94 o                         
   2  -9   9         24.97         20.15         3.31 o                         
   3  -9   9        429.87        424.55        53.10 o                         
   4  -9   9          4.86          4.41         2.16 o                         
  -8  -8   9          9.04         18.41         3.18 o                         
  -7  -8   9        106.64        113.01         9.50 o                         
  -6  -8   9         76.96         80.34         9.45 o                         
  -5  -8   9          6.30          5.46         4.04 o                         
  -4  -8   9         70.34         72.40         8.13 o                         
  -3  -8   9        787.07        797.91        31.93 o                         
  -2  -8   9        730.35        741.38        26.37 o                         
  -1  -8   9         39.84         51.62         7.78 o                         
   0  -8   9          0.43          4.20         2.73 o                         
   1  -8   9        435.46        380.81        42.64 o                         
   2  -8   9          1.61          0.74         2.29 o                         
   3  -8   9          5.42          5.37         0.67 o                         
   4  -8   9        201.76        206.00        11.90 o                         
   5  -8   9         41.86         50.10         6.28 o                         
  -8  -7   9         47.45         52.00         6.98 o                         
  -7  -7   9          2.96          3.94         1.77 o                         
  -6  -7   9         64.76         70.91         8.91 o                         
  -5  -7   9        544.52        521.67        21.69 o                         
  -4  -7   9        306.10        356.45        33.27 o                         
  -3  -7   9        763.25        785.10        27.53 o                         
  -2  -7   9         46.06         52.39         7.49 o                         
  -1  -7   9        337.97        346.88        19.87 o                         
   0  -7   9        106.34        132.58        15.11 o                         
   1  -7   9          5.08          9.55         3.79 o                         
   2  -7   9         54.87         43.32         8.24 o                         
   3  -7   9         12.07         11.66         1.75 o                         
   4  -7   9        349.42        333.37        23.57 o                         
   5  -7   9        949.07        886.39        53.54 o                         
  -9  -6   9        443.31        419.69        15.19 o                         
  -8  -6   9         51.20         58.22         7.11 o                         
  -7  -6   9        650.05        672.62        14.47 o                         
  -6  -6   9        753.16        798.92        45.65 o                         
  -5  -6   9       1938.55       1999.87        65.23 o                         
  -4  -6   9        532.09        524.00        16.07 o                         
  -3  -6   9         28.85         22.09         3.87 o                         
  -2  -6   9       1892.82       2020.84        66.12 o                         
  -1  -6   9         40.01         29.37         3.26 o                         
   0  -6   9         84.50        109.21        11.18 o                         
   1  -6   9        132.58        153.44        14.44 o                         
   2  -6   9        698.30        635.73        22.31 o                         
   3  -6   9        435.00        396.79        18.61 o                         
   4  -6   9         58.06         58.25         9.07 o                         
   5  -6   9        836.66        754.11        39.05 o                         
   6  -6   9          1.51          2.56         2.46 o                         
  -9  -5   9        516.40        634.09        37.88 o                         
  -8  -5   9         87.69         90.40         8.62 o                         
  -7  -5   9       1657.99       1682.84        46.22 o                         
  -6  -5   9         56.33         52.61         6.76 o                         
  -5  -5   9       1269.20       1451.62        90.04 o                         
  -4  -5   9          8.68         10.65         4.01 o                         
  -3  -5   9          4.13          5.29         2.09 o                         
  -2  -5   9       1289.98       1356.24        43.71 o                         
  -1  -5   9       1943.55       2053.63        65.55 o                         
   0  -5   9        432.77        434.58        18.33 o                         
   1  -5   9         79.97         91.64        10.17 o                         
   2  -5   9        170.66        169.50        21.31 o                         
   3  -5   9         78.05        101.27        10.83 o                         
   4  -5   9         25.38         21.34         3.35 o                         
   5  -5   9         31.65         35.58         3.93 o                         
   6  -5   9         23.59         28.17         4.49 o                         
 -10  -4   9         47.24         36.91         5.49 o                         
  -9  -4   9         58.30         61.19         7.44 o                         
  -8  -4   9        907.97        932.58        44.43 o                         
  -7  -4   9       1233.04       1260.41        37.05 o                         
  -6  -4   9          0.55          0.90         0.85 o                         
  -5  -4   9        516.43        601.44        51.89 o                         
  -4  -4   9          4.82          5.78         1.29 o                         
  -3  -4   9        108.62        111.28        25.84 o                         
  -2  -4   9        200.41        206.03         9.74 o                         
  -1  -4   9       1120.87       1116.74        21.05 o                         
   0  -4   9         72.31        128.60        15.24 o                         
   1  -4   9        439.41        413.88        17.73 o                         
   2  -4   9          0.86          4.60         1.47 o                         
   3  -4   9         10.34         11.52         2.25 o                         
   4  -4   9        106.80        106.18         7.89 o                         
   5  -4   9        404.72        346.48        17.23 o                         
   6  -4   9          0.97          6.31         1.58 o                         
 -10  -3   9          3.11          2.70         1.63 o                         
  -9  -3   9          4.22          8.80         2.95 o                         
  -8  -3   9        570.34        528.20        21.93 o                         
  -7  -3   9        187.93        185.95        21.27 o                         
  -6  -3   9        723.80        687.51        14.42 o                         
  -5  -3   9       2502.87       2632.90        58.49 o                         
  -4  -3   9         90.47        107.05        11.63 o                         
  -3  -3   9       7347.10       8159.07       382.22 o                         
  -2  -3   9         25.98         28.91         4.42 o                         
  -1  -3   9        237.59        227.03         9.87 o                         
   0  -3   9       2014.68       2091.59        36.85 o                         
   1  -3   9        483.99        480.62        24.47 o                         
   2  -3   9        181.20        172.35        16.13 o                         
   3  -3   9          4.16          3.66         1.26 o                         
   4  -3   9        284.29        283.66        26.26 o                         
   5  -3   9         14.56          9.33         1.71 o                         
   6  -3   9         56.04         67.46         6.13 o                         
 -10  -2   9        251.33        239.36        26.69 o                         
  -9  -2   9         52.13         73.60        10.35 o                         
  -8  -2   9        100.27        103.65         8.45 o                         
  -7  -2   9        127.16        128.79         9.64 o                         
  -6  -2   9          4.49          4.59         1.00 o                         
  -5  -2   9        689.97        661.88        16.66 o                         
  -4  -2   9        438.68        451.39        13.38 o                         
  -3  -2   9       4285.03       4444.33        66.25 o                         
  -2  -2   9        464.19        441.28        16.71 o                         
  -1  -2   9        259.63        267.88         7.61 o                         
   0  -2   9        913.36        903.28        11.29 o                         
   1  -2   9        568.05        546.53        16.14 o                         
   2  -2   9        835.39        851.47        16.84 o                         
   3  -2   9        768.54        774.69        26.70 o                         
   4  -2   9          0.67          9.99         2.49 o                         
   5  -2   9        570.71        627.61        66.10 o                         
   6  -2   9          7.88         11.34         2.72 o                         
 -10  -1   9         66.80         71.17         8.69 o                         
  -9  -1   9       1319.36       1312.53        36.11 o                         
  -8  -1   9       1063.78       1048.83        42.28 o                         
  -7  -1   9         19.92         25.63         2.61 o                         
  -6  -1   9        148.30        165.72        10.72 o                         
  -5  -1   9       1122.10       1056.00        24.78 o                         
  -4  -1   9        666.78        662.77        12.90 o                         
  -3  -1   9        575.19        581.28         6.57 o                         
  -2  -1   9        316.04        344.86         9.23 o                         
  -1  -1   9        141.76        151.73         5.69 o                         
   0  -1   9         55.18         68.24         6.77 o                         
   1  -1   9        276.31        264.56        27.85 o                         
   2  -1   9         40.91         40.75         3.94 o                         
   3  -1   9        230.52        223.12        17.53 o                         
   4  -1   9        132.65        139.44         8.35 o                         
   5  -1   9        269.13        278.27        13.77 o                         
   6  -1   9         85.21         85.71         7.19 o                         
 -10   0   9        639.53        595.60        37.50 o                         
  -9   0   9        789.70        805.22        24.77 o                         
  -8   0   9         13.96         16.55         2.78 o                         
  -7   0   9        363.14        329.57        21.94 o                         
  -6   0   9        738.63        747.72        14.75 o                         
  -5   0   9        787.77        799.50        18.65 o                         
  -4   0   9        842.78        823.29         8.32 o                         
  -3   0   9        292.30        280.63         6.78 o                         
  -2   0   9         48.79         50.30         5.98 o                         
  -1   0   9       5008.53       4951.45        51.49 o                         
   0   0   9        909.29        915.59        20.79 o                         
   1   0   9       1088.35       1104.56        25.34 o                         
   2   0   9        220.76        214.75         8.71 o                         
   3   0   9        936.68       1002.12        23.74 o                         
   4   0   9        387.11        386.77        22.96 o                         
   5   0   9          1.45          3.32         1.01 o                         
   6   0   9        482.20        501.45        38.68 o                         
 -10   1   9         36.82         37.28         4.92 o                         
  -9   1   9          4.70          5.22         2.64 o                         
  -8   1   9       1101.91       1065.79        41.73 o                         
  -7   1   9         21.18         39.16         6.07 o                         
  -6   1   9         82.08         83.36         7.24 o                         
  -5   1   9        548.86        514.66        11.90 o                         
  -4   1   9        665.71        617.21        19.92 o                         
  -3   1   9          4.79          6.53         0.79 o                         
  -2   1   9         43.09         49.27         4.92 o                         
  -1   1   9       5091.68       5298.36        93.89 o                         
   0   1   9        147.78        109.20        26.80 o                         
   1   1   9        521.84        530.84        13.56 o                         
   2   1   9        296.31        302.64        15.72 o                         
   3   1   9        194.89        193.35        11.77 o                         
   4   1   9        121.69        120.66        11.00 o                         
   5   1   9        103.32        118.12         8.28 o                         
   6   1   9          4.87          3.96         2.05 o                         
 -10   2   9        159.30        159.20        15.60 o                         
  -9   2   9        267.35        276.51        23.86 o                         
  -8   2   9        604.81        640.59        19.56 o                         
  -7   2   9        949.73        893.40        34.82 o                         
  -6   2   9        175.74        215.99        21.37 o                         
  -5   2   9         23.72         21.03         2.14 o                         
  -4   2   9         90.44         72.53         3.41 o                         
  -3   2   9        195.48        170.16         5.96 o                         
  -2   2   9         25.00         20.15         1.91 o                         
  -1   2   9       1585.53       1619.19        29.23 o                         
   0   2   9         83.14         76.11         9.22 o                         
   1   2   9        135.40        129.45         6.44 o                         
   2   2   9        399.32        391.74        17.50 o                         
   3   2   9         72.72         73.87         6.62 o                         
   4   2   9         36.77         27.32         2.64 o                         
   5   2   9         43.62         49.55         4.13 o                         
 -10   3   9         25.19         24.02         4.38 o                         
  -9   3   9          4.98         12.28         3.51 o                         
  -8   3   9        382.52        362.24        18.83 o                         
  -7   3   9       1450.55       1517.49        58.97 o                         
  -6   3   9        102.11         85.22        11.91 o                         
  -5   3   9        393.89        418.12        20.12 o                         
  -4   3   9        807.75        774.01        29.40 o                         
  -3   3   9         85.02         91.39        10.46 o                         
  -2   3   9        610.85        576.86        12.59 o                         
  -1   3   9         15.15         14.53         1.34 o                         
   0   3   9          0.09          2.26         0.67 o                         
   1   3   9       1314.03       1425.08        47.96 o                         
   2   3   9       1114.53       1178.14        32.13 o                         
   3   3   9        791.87        857.17        26.45 o                         
   4   3   9        119.03        123.18         6.82 o                         
   5   3   9        132.11        148.46         9.34 o                         
  -9   4   9        714.96        771.19        50.88 o                         
  -8   4   9         94.20         95.73        12.39 o                         
  -7   4   9        356.94        389.78        30.07 o                         
  -6   4   9        841.92        784.25        31.35 o                         
  -5   4   9         50.98         57.98         6.48 o                         
  -4   4   9         77.11         96.83        10.92 o                         
  -3   4   9        539.68        468.61        37.44 o                         
  -2   4   9        498.90        469.45        24.53 o                         
  -1   4   9        517.61        504.07        17.56 o                         
   0   4   9         44.80         43.05         3.90 o                         
   1   4   9        929.98        933.14        25.02 o                         
   2   4   9        436.75        411.82        35.51 o                         
   3   4   9        579.42        589.96        28.10 o                         
   4   4   9          2.16          1.36         0.85 o                         
  -9   5   9        976.44       1158.63        41.49 o                         
  -8   5   9         70.80         72.84         8.99 o                         
  -7   5   9        105.42        121.45        14.77 o                         
  -6   5   9        961.72        938.20        34.67 o                         
  -5   5   9        279.54        308.23        25.76 o                         
  -4   5   9         68.06         76.44        11.61 o                         
  -3   5   9        712.53        739.69        48.22 o                         
  -2   5   9         56.94         50.44         6.24 o                         
  -1   5   9        200.41        194.79         9.25 o                         
   0   5   9         57.79         54.98         5.19 o                         
   1   5   9         67.18         65.64         6.88 o                         
   2   5   9          4.38          5.17         0.89 o                         
   3   5   9         30.90         26.38         2.52 o                         
  -8   6   9         74.17         94.49         9.01 o                         
  -7   6   9          2.67          4.31         3.16 o                         
  -6   6   9         70.74         53.85         6.98 o                         
  -5   6   9        516.67        522.93        28.21 o                         
  -4   6   9         43.86         36.22         5.80 o                         
  -3   6   9        463.49        442.02        15.01 o                         
  -2   6   9        253.83        240.48        15.31 o                         
  -1   6   9        283.72        293.36        20.21 o                         
   0   6   9         78.63         68.44         4.17 o                         
   1   6   9        165.24        150.31         6.38 o                         
   2   6   9         26.10         26.50         2.28 o                         
  -7   7   9       1002.05        987.72        52.32 o                         
  -6   7   9         39.20         39.18         4.86 o                         
  -5   7   9       1054.98       1226.91        73.16 o                         
  -4   7   9         11.77         15.04         2.68 o                         
  -3   7   9        126.52        110.97         8.07 o                         
  -2   7   9        706.94        709.24        23.03 o                         
  -1   7   9        184.02        178.20         9.37 o                         
   0   7   9        203.25        204.18        10.28 o                         
   1   7   9         97.43         90.20         3.08 o                         
  -5   8   9         40.63         37.07         6.80 o                         
  -4   8   9        138.27        192.13        20.24 o                         
  -3   8   9         41.31         44.73         6.10 o                         
  -2   8   9        319.49        338.63        12.63 o                         
  -1   8   9        200.14        184.31        14.65 o                         
  -2 -11  10        492.71        494.66        19.98 o                         
  -1 -11  10          8.31          6.42         1.84 o                         
   0 -11  10         61.26         71.95         7.38 o                         
  -5 -10  10         14.50         12.62         3.48 o                         
  -4 -10  10        107.03         91.83        11.56 o                         
  -3 -10  10          0.01         11.99         5.85 o                         
  -2 -10  10        206.52        241.93        21.70 o                         
  -1 -10  10         33.40         35.89         5.61 o                         
   0 -10  10        786.48        901.67        54.49 o                         
   1 -10  10        127.65        135.99         7.68 o                         
   2 -10  10       1269.45       1478.10        51.54 o                         
  -6  -9  10         11.48         17.65         2.76 o                         
  -5  -9  10         90.61         96.34        10.67 o                         
  -4  -9  10         31.84         36.14         5.29 o                         
  -3  -9  10        699.36        623.68        33.51 o                         
  -2  -9  10        349.13        328.06        16.82 o                         
  -1  -9  10          9.74         17.52         4.84 o                         
   0  -9  10       1157.09       1068.47        48.36 o                         
   1  -9  10         37.00         43.92         4.71 o                         
   2  -9  10        872.62        807.95        52.00 o                         
   3  -9  10          5.09          6.02         2.68 o                         
  -7  -8  10         26.01         35.14         5.03 o                         
  -6  -8  10         17.27         24.58         3.71 o                         
  -5  -8  10          3.31          9.82         2.38 o                         
  -4  -8  10        918.01        950.32        27.81 o                         
  -3  -8  10        655.09        696.70        21.27 o                         
  -2  -8  10         17.67         16.75         3.27 o                         
  -1  -8  10         38.02         49.89         6.18 o                         
   0  -8  10        280.09        322.46        26.30 o                         
   1  -8  10          0.28          8.24         4.55 o                         
   2  -8  10        513.74        516.35        37.96 o                         
   3  -8  10         37.13         35.10         4.86 o                         
   4  -8  10         38.34         30.28         4.98 o                         
  -8  -7  10         67.06         57.46         9.06 o                         
  -7  -7  10         14.69         11.69         1.72 o                         
  -6  -7  10         63.88         67.25        10.83 o                         
  -5  -7  10        301.71        346.89        27.69 o                         
  -4  -7  10       1124.48       1108.13        43.67 o                         
  -3  -7  10          0.23         13.89         3.77 o                         
  -2  -7  10        712.42        761.49        27.04 o                         
  -1  -7  10         79.57         82.62         9.89 o                         
   0  -7  10          2.85          8.91         3.03 o                         
   1  -7  10       1096.25       1005.99        39.42 o                         
   2  -7  10        331.01        345.46        26.10 o                         
   3  -7  10         52.48         57.72         8.10 o                         
   4  -7  10       1649.55       1575.22        95.04 o                         
   5  -7  10        466.69        444.56        39.93 o                         
  -8  -6  10        215.65        244.09        14.48 o                         
  -7  -6  10         42.90         49.47         5.53 o                         
  -6  -6  10         86.93        100.54        11.95 o                         
  -5  -6  10        381.12        363.33        46.33 o                         
  -4  -6  10         21.17         25.25         5.43 o                         
  -3  -6  10        762.92        734.20        25.62 o                         
  -2  -6  10          8.40         12.04         2.38 o                         
  -1  -6  10        528.94        481.32        14.74 o                         
   0  -6  10         56.79         73.87         8.93 o                         
   1  -6  10        679.80        672.02        27.31 o                         
   2  -6  10         55.03         50.20         5.51 o                         
   3  -6  10         19.16         14.93         4.31 o                         
   4  -6  10       1371.98       1484.28        66.86 o                         
   5  -6  10        197.34        173.45        23.51 o                         
  -9  -5  10        146.49        164.73         9.89 o                         
  -8  -5  10        641.62        667.27        22.00 o                         
  -7  -5  10        708.96        726.64        16.34 o                         
  -6  -5  10        877.08        998.63        67.07 o                         
  -5  -5  10        146.40        164.78        19.18 o                         
  -4  -5  10        126.86        163.18        21.43 o                         
  -3  -5  10          3.80          4.09         3.02 o                         
  -2  -5  10        399.02        403.51        22.62 o                         
  -1  -5  10        131.18        130.69        13.75 o                         
   0  -5  10        134.86        179.01        19.44 o                         
   1  -5  10        101.88        110.84        11.61 o                         
   2  -5  10        345.27        341.90        20.57 o                         
   3  -5  10         24.16         22.15         4.66 o                         
   4  -5  10         64.32         66.41         7.43 o                         
   5  -5  10         88.89         97.94         8.03 o                         
  -9  -4  10        513.93        543.07        33.72 o                         
  -8  -4  10        283.38        259.24        10.53 o                         
  -7  -4  10        774.93        795.88        22.63 o                         
  -6  -4  10        840.00        840.77        41.55 o                         
  -5  -4  10        421.26        421.10        16.28 o                         
  -4  -4  10         26.26         28.40         4.86 o                         
  -3  -4  10         77.77         73.21         5.35 o                         
  -2  -4  10        689.73        725.72        24.66 o                         
  -1  -4  10         52.97         64.91         7.23 o                         
   0  -4  10        831.17        736.67        21.67 o                         
   1  -4  10          7.37          6.37         1.41 o                         
   2  -4  10         57.35         57.40         6.32 o                         
   3  -4  10        637.05        591.41        24.44 o                         
   4  -4  10        127.59        129.33        14.25 o                         
   5  -4  10         12.10          8.45         2.01 o                         
 -10  -3  10        133.38        107.98        13.45 o                         
  -9  -3  10        144.12        145.23        13.77 o                         
  -8  -3  10        299.85        304.65        16.50 o                         
  -7  -3  10        544.75        546.06        23.25 o                         
  -6  -3  10        224.35        216.64        15.55 o                         
  -5  -3  10         92.31         89.12         9.41 o                         
  -4  -3  10        914.92        918.38        30.57 o                         
  -3  -3  10         53.63         44.27         6.87 o                         
  -2  -3  10       1114.06       1172.13        38.12 o                         
  -1  -3  10        712.37        681.60        23.38 o                         
   0  -3  10          5.74          7.95         2.06 o                         
   1  -3  10          9.80         18.78         3.77 o                         
   2  -3  10         11.92         13.74         2.43 o                         
   3  -3  10       1140.21       1133.33        46.78 o                         
   4  -3  10        352.06        358.86        17.65 o                         
   5  -3  10         66.46         61.95         5.85 o                         
 -10  -2  10        163.59        180.12        16.00 o                         
  -9  -2  10         36.94         38.41         4.70 o                         
  -8  -2  10       1217.37       1300.10        36.45 o                         
  -7  -2  10        128.64        146.27        11.68 o                         
  -6  -2  10        890.90        928.77        22.79 o                         
  -5  -2  10       1289.74       1343.93        33.11 o                         
  -4  -2  10       1968.41       2049.17        63.67 o                         
  -3  -2  10        514.52        519.42        20.92 o                         
  -2  -2  10          2.58          2.93         0.72 o                         
  -1  -2  10        235.11        248.82        17.22 o                         
   0  -2  10        132.06        148.20         8.84 o                         
   1  -2  10         19.00         19.90         2.35 o                         
   2  -2  10        123.51        139.47         9.15 o                         
   3  -2  10        738.85        721.30        33.21 o                         
   4  -2  10        227.23        223.35        15.11 o                         
   5  -2  10         41.45         38.49         4.39 o                         
 -10  -1  10        239.52        250.72        23.06 o                         
  -9  -1  10         71.03         76.20         9.87 o                         
  -8  -1  10       1120.05       1080.28        32.26 o                         
  -7  -1  10        117.35        118.58        17.94 o                         
  -6  -1  10        387.19        364.35        16.14 o                         
  -5  -1  10        678.61        676.70        17.78 o                         
  -4  -1  10       2364.58       2474.29       143.29 o                         
  -3  -1  10        204.13        175.45        10.80 o                         
  -2  -1  10         21.54         22.53         2.38 o                         
  -1  -1  10         13.58         15.23         2.04 o                         
   0  -1  10        171.63        186.17         7.52 o                         
   1  -1  10        114.93        117.06         8.97 o                         
   2  -1  10        153.02        152.45        15.46 o                         
   3  -1  10        163.32        177.24        11.29 o                         
   4  -1  10        107.12        134.21         9.27 o                         
   5  -1  10        301.47        300.90        15.86 o                         
 -10   0  10        755.53        740.73        27.53 o                         
  -9   0  10         27.28         22.26         3.87 o                         
  -8   0  10        708.49        630.86        19.93 o                         
  -7   0  10         69.78         62.62         6.34 o                         
  -6   0  10          3.54          4.88         1.09 o                         
  -5   0  10        204.14        187.00        12.32 o                         
  -4   0  10       1391.92       1351.74        26.06 o                         
  -3   0  10         69.59         64.30         3.94 o                         
  -2   0  10       2006.99       2091.94        45.99 o                         
  -1   0  10        184.63        166.14         5.38 o                         
   0   0  10       1031.09       1002.81        26.60 o                         
   1   0  10          0.13          2.35         0.70 o                         
   2   0  10          6.67          8.49         1.01 o                         
   3   0  10        577.25        606.40        13.62 o                         
   4   0  10        198.64        213.87        11.86 o                         
   5   0  10        263.56        283.32        15.26 o                         
 -10   1  10         53.45         50.53         6.39 o                         
  -9   1  10         46.03         54.24         7.52 o                         
  -8   1  10          6.92         10.32         2.78 o                         
  -7   1  10         27.66         25.07         4.04 o                         
  -6   1  10        626.86        597.31        32.74 o                         
  -5   1  10        186.66        162.48         6.42 o                         
  -4   1  10       1176.16       1175.25        19.96 o                         
  -3   1  10        247.02        240.48         9.22 o                         
  -2   1  10       3391.74       3475.20        58.17 o                         
  -1   1  10        172.65        144.40         4.89 o                         
   0   1  10        764.16        733.92        14.44 o                         
   1   1  10        269.91        284.59        13.02 o                         
   2   1  10          9.47         17.74         1.85 o                         
   3   1  10        142.06        156.83        10.64 o                         
   4   1  10         98.83        108.51         7.54 o                         
   5   1  10        147.01        155.29        10.76 o                         
 -10   2  10         17.58         31.88         6.53 o                         
  -9   2  10         30.96         37.87         4.60 o                         
  -8   2  10         21.18         31.06         3.91 o                         
  -7   2  10          4.68         -2.51         2.83 o                         
  -6   2  10       1567.76       1487.50        34.06 o                         
  -5   2  10       1390.16       1373.04        32.06 o                         
  -4   2  10         47.34         46.43         5.43 o                         
  -3   2  10        572.24        529.26        11.48 o                         
  -2   2  10        284.08        258.99        11.63 o                         
  -1   2  10        454.75        431.55        15.11 o                         
   0   2  10        630.55        617.41        15.41 o                         
   1   2  10         49.33         50.04         4.17 o                         
   2   2  10        556.71        595.89        57.24 o                         
   3   2  10         30.07         32.22         3.16 o                         
   4   2  10         34.08         36.44         4.19 o                         
  -9   3  10         99.71         93.34        12.36 o                         
  -8   3  10        353.12        346.99        24.04 o                         
  -7   3  10         37.01         38.30         7.39 o                         
  -6   3  10       2109.10       2176.33        58.01 o                         
  -5   3  10          2.43          4.20         2.33 o                         
  -4   3  10         21.10         17.87         3.64 o                         
  -3   3  10        272.38        238.01        10.55 o                         
  -2   3  10         16.63         15.99         1.89 o                         
  -1   3  10         53.42         48.26         3.33 o                         
   0   3  10        405.54        405.53        17.02 o                         
   1   3  10        211.74        252.95        14.44 o                         
   2   3  10        945.02       1017.53        33.40 o                         
   3   3  10        306.21        300.64        13.55 o                         
   4   3  10          2.60          5.06         1.21 o                         
  -9   4  10        367.80        361.49        23.16 o                         
  -8   4  10        287.51        346.72        37.66 o                         
  -7   4  10         49.07         42.95         5.75 o                         
  -6   4  10          4.48          9.24         3.51 o                         
  -5   4  10         61.55         68.41         5.19 o                         
  -4   4  10        546.85        524.58        16.43 o                         
  -3   4  10        565.21        501.94        20.60 o                         
  -2   4  10        194.00        177.86         6.78 o                         
  -1   4  10        262.77        253.79        11.15 o                         
   0   4  10       1502.45       1508.74        53.24 o                         
   1   4  10         11.32         11.29         2.72 o                         
   2   4  10        525.54        596.77        59.09 o                         
   3   4  10          1.56          2.41         0.85 o                         
  -8   5  10        156.10        138.14        11.55 o                         
  -7   5  10         49.69         58.53         5.24 o                         
  -6   5  10         68.68         85.01        10.80 o                         
  -5   5  10        243.51        222.45        39.70 o                         
  -4   5  10        738.89        791.90        17.37 o                         
  -3   5  10        837.03        775.53        24.69 o                         
  -2   5  10        136.92        130.82        11.95 o                         
  -1   5  10         53.08         45.96         4.12 o                         
   0   5  10        426.10        402.82        23.94 o                         
   1   5  10         13.82         13.75         1.80 o                         
   2   5  10        187.67        205.17        11.08 o                         
  -7   6  10         17.47         28.43         4.22 o                         
  -6   6  10         36.10         34.27         5.03 o                         
  -5   6  10         15.67         13.50         2.70 o                         
  -4   6  10        881.75        893.10        30.66 o                         
  -3   6  10          0.02          2.82         3.74 o                         
  -2   6  10         10.70          9.88         1.28 o                         
  -1   6  10         15.29         14.52         1.94 o                         
   0   6  10         20.03         17.48         2.00 o                         
   1   6  10          4.22          5.50         0.84 o                         
  -5   7  10         68.96         63.23         6.07 o                         
  -4   7  10         66.01         60.74         8.82 o                         
  -3   7  10        145.83        124.44        12.33 o                         
  -2   7  10        186.69        169.05        15.37 o                         
  -1   7  10        225.96        201.45        22.77 o                         
  -4 -10  11         67.05         72.53        12.03 o                         
  -3 -10  11        106.66         89.26         8.29 o                         
  -2 -10  11          3.88          9.65         2.95 o                         
  -1 -10  11        217.42        242.14        19.20 o                         
   0 -10  11         14.60         14.58         4.30 o                         
   1 -10  11        661.71        734.12        41.41 o                         
  -5  -9  11        218.30        234.20        30.79 o                         
  -4  -9  11          0.00         -0.27         3.51 o                         
  -3  -9  11        604.68        713.59        60.28 o                         
  -2  -9  11        121.72        128.09         6.48 o                         
  -1  -9  11        767.28        787.44        48.84 o                         
   0  -9  11        603.66        669.40        41.21 o                         
   1  -9  11       1648.05       1541.30        97.84 o                         
   2  -9  11         16.89         22.34         4.39 o                         
  -7  -8  11         52.38         55.36         9.38 o                         
  -6  -8  11         13.59         13.35         4.30 o                         
  -5  -8  11        532.94        570.54        35.15 o                         
  -4  -8  11        193.36        207.83        22.14 o                         
  -3  -8  11        508.18        546.42        26.07 o                         
  -2  -8  11         20.40         18.75         3.79 o                         
  -1  -8  11         80.54        100.89        12.25 o                         
   0  -8  11        144.34        129.22        10.97 o                         
   1  -8  11        204.87        218.87        24.20 o                         
   2  -8  11        490.21        458.39        35.94 o                         
   3  -8  11          2.21          5.11         1.95 o                         
  -7  -7  11          2.58          2.76         1.37 o                         
  -6  -7  11        153.58        168.72        22.50 o                         
  -5  -7  11       2030.33       2384.90       132.88 o                         
  -4  -7  11         19.56         30.47         5.38 o                         
  -3  -7  11        888.31        962.54        31.78 o                         
  -2  -7  11         46.75         51.32         5.54 o                         
  -1  -7  11        160.02        161.80        11.98 o                         
   0  -7  11          0.85          4.89         3.72 o                         
   1  -7  11         26.61         27.98         3.74 o                         
   2  -7  11        115.53         98.29        11.23 o                         
   3  -7  11        863.49        759.53        47.66 o                         
   4  -7  11        119.39        104.85        10.68 o                         
  -8  -6  11          1.38          2.22         2.16 o                         
  -7  -6  11         25.66         29.05         3.16 o                         
  -6  -6  11         62.73         80.57         9.97 o                         
  -5  -6  11        287.38        337.04         8.83 o                         
  -4  -6  11          0.04          8.18         2.19 o                         
  -3  -6  11         13.18         19.39         2.99 o                         
  -2  -6  11         64.72         69.43         8.19 o                         
  -1  -6  11        727.12        705.69        29.53 o                         
   0  -6  11        748.72        745.81        31.00 o                         
   1  -6  11        304.57        340.91        24.37 o                         
   2  -6  11         94.91         96.02        12.27 o                         
   3  -6  11       1984.90       2024.03       106.08 o                         
   4  -6  11         12.90          7.46         2.76 o                         
  -9  -5  11         60.65         47.79         7.83 o                         
  -8  -5  11        332.58        347.16        17.43 o                         
  -7  -5  11          3.00          3.72         1.07 o                         
  -6  -5  11         69.50         76.83         7.60 o                         
  -5  -5  11          3.10          0.51         1.71 o                         
  -4  -5  11          8.44         10.30         4.02 o                         
  -3  -5  11        389.52        490.35        45.41 o                         
  -2  -5  11        293.80        297.74        22.57 o                         
  -1  -5  11        877.93        862.97        30.27 o                         
   0  -5  11        916.40        904.34        36.14 o                         
   1  -5  11         24.15         24.58         4.17 o                         
   2  -5  11        259.81        284.11        24.84 o                         
   3  -5  11        402.24        432.36        27.39 o                         
   4  -5  11          8.15         14.44         3.42 o                         
  -9  -4  11          2.04          4.52         2.32 o                         
  -8  -4  11        975.23       1134.98        79.15 o                         
  -7  -4  11        141.89        153.56         8.91 o                         
  -6  -4  11         96.10        112.04        14.04 o                         
  -5  -4  11        142.21        168.82        19.71 o                         
  -4  -4  11          0.19          1.82         2.78 o                         
  -3  -4  11        530.81        541.25        32.98 o                         
  -2  -4  11        129.61        141.84        16.51 o                         
  -1  -4  11       1546.66       1639.24        53.70 o                         
   0  -4  11          0.93          6.56         2.62 o                         
   1  -4  11         29.60         25.89         3.39 o                         
   2  -4  11        183.84        168.08        20.91 o                         
   3  -4  11        157.98        145.98        14.74 o                         
   4  -4  11         22.31         24.69         4.23 o                         
  -9  -3  11        145.35        137.59        11.91 o                         
  -8  -3  11        491.42        458.53        15.72 o                         
  -7  -3  11       1330.59       1365.84        27.72 o                         
  -6  -3  11          1.41          5.88         1.29 o                         
  -5  -3  11        402.89        388.45        20.72 o                         
  -4  -3  11         16.46         16.95         3.37 o                         
  -3  -3  11         31.67         39.11         6.26 o                         
  -2  -3  11          3.03          3.55         1.37 o                         
  -1  -3  11          4.10          6.52         1.42 o                         
   0  -3  11         17.38         22.22         3.48 o                         
   1  -3  11        498.16        479.76        21.34 o                         
   2  -3  11       1689.96       1750.99        46.75 o                         
   3  -3  11          1.09          4.09         1.44 o                         
   4  -3  11        423.20        402.95        25.14 o                         
  -9  -2  11        111.99        147.22        18.05 o                         
  -8  -2  11         60.17         73.18         8.03 o                         
  -7  -2  11        867.39        878.69        22.32 o                         
  -6  -2  11       1031.42       1022.51        28.92 o                         
  -5  -2  11        294.86        296.47        23.09 o                         
  -4  -2  11        246.58        238.43        13.53 o                         
  -3  -2  11          8.49         12.15         2.36 o                         
  -2  -2  11         11.89         11.67         2.62 o                         
  -1  -2  11         11.84         14.84         3.02 o                         
   0  -2  11          2.76          6.37         1.41 o                         
   1  -2  11        685.06        691.70        27.40 o                         
   2  -2  11       1228.25       1343.48        26.43 o                         
   3  -2  11         46.12         43.26         3.31 o                         
   4  -2  11         24.90         24.82         3.89 o                         
  -9  -1  11       1361.73       1426.74        85.89 o                         
  -8  -1  11        154.55        127.67        14.33 o                         
  -7  -1  11         39.43         37.20         7.55 o                         
  -6  -1  11       1242.82       1286.27        50.66 o                         
  -5  -1  11        804.18        775.54        22.20 o                         
  -4  -1  11         67.66         67.46         9.66 o                         
  -3  -1  11          2.61          2.40         2.86 o                         
  -2  -1  11        135.17        126.07         6.35 o                         
  -1  -1  11         12.20         12.96         3.11 o                         
   0  -1  11          7.60         13.25         4.97 o                         
   1  -1  11        478.51        476.59        17.11 o                         
   2  -1  11         24.04         24.11         2.92 o                         
   3  -1  11         13.50         15.20         4.44 o                         
   4  -1  11          6.62          6.05         2.61 o                         
  -9   0  11        809.80        766.63        49.54 o                         
  -8   0  11         12.01          8.86         3.26 o                         
  -7   0  11        291.41        249.06        23.83 o                         
  -6   0  11        573.12        541.95        31.01 o                         
  -5   0  11        378.89        364.67        16.41 o                         
  -4   0  11        112.72        107.37        11.44 o                         
  -3   0  11       1013.49        982.79        23.05 o                         
  -2   0  11         64.41         63.24         5.66 o                         
  -1   0  11       1179.91       1217.35        28.15 o                         
   0   0  11          2.36          5.52         1.25 o                         
   1   0  11         19.30         18.12         2.61 o                         
   2   0  11         70.63         69.31         5.43 o                         
   3   0  11         96.25         80.12        11.34 o                         
   4   0  11        355.80        347.71        12.69 o                         
  -9   1  11        141.65        144.80        14.41 o                         
  -8   1  11          0.66          5.78         2.38 o                         
  -7   1  11        224.26        185.36        22.68 o                         
  -6   1  11         15.31         10.01         1.40 o                         
  -5   1  11        596.70        605.89        14.41 o                         
  -4   1  11        401.20        404.61        14.45 o                         
  -3   1  11        543.77        557.63        25.72 o                         
  -2   1  11        333.32        353.77        12.89 o                         
  -1   1  11        568.14        590.28        14.67 o                         
   0   1  11         11.19          9.10         1.94 o                         
   1   1  11        247.84        245.51        33.09 o                         
   2   1  11        180.75        184.53        12.33 o                         
   3   1  11        204.90        232.84        14.33 o                         
   4   1  11        513.79        567.76        18.33 o                         
  -9   2  11        152.63        164.18        12.30 o                         
  -8   2  11         39.92         49.46         5.94 o                         
  -7   2  11       1431.70       1532.97        68.93 o                         
  -6   2  11          2.22          2.18         1.62 o                         
  -5   2  11        491.18        489.64        25.19 o                         
  -4   2  11        448.76        424.00        10.13 o                         
  -3   2  11       1298.47       1230.82        50.39 o                         
  -2   2  11        481.19        460.45        10.56 o                         
  -1   2  11          2.60          2.14         1.50 o                         
   0   2  11        344.90        335.49        13.20 o                         
   1   2  11         62.93         63.16         6.66 o                         
   2   2  11          6.50         13.87         1.60 o                         
   3   2  11        407.19        447.10        39.66 o                         
  -9   3  11         35.35         35.41         4.02 o                         
  -8   3  11        153.24        156.69        13.58 o                         
  -7   3  11       1304.28       1315.44        59.86 o                         
  -6   3  11        176.08        162.45        29.68 o                         
  -5   3  11        444.36        396.40        24.46 o                         
  -4   3  11         46.68         49.47         9.26 o                         
  -3   3  11        392.67        358.24        18.64 o                         
  -2   3  11         38.53         30.28         3.21 o                         
  -1   3  11        314.67        295.45        10.55 o                         
   0   3  11          0.71          0.93         0.93 o                         
   1   3  11        610.75        634.19        23.39 o                         
   2   3  11        144.96        125.47         4.53 o                         
  -8   4  11        239.80        214.08        24.39 o                         
  -7   4  11        388.92        441.94        40.07 o                         
  -6   4  11         43.41         41.27         4.15 o                         
  -5   4  11         66.55         64.76        12.51 o                         
  -4   4  11        191.62        173.97        14.74 o                         
  -3   4  11        329.18        317.64        20.28 o                         
  -2   4  11         18.53         14.32         1.47 o                         
  -1   4  11        438.52        432.63        11.56 o                         
   0   4  11        185.96        202.73        17.50 o                         
   1   4  11       1571.07       1654.64        64.47 o                         
   2   4  11         23.84         23.64         4.90 o                         
  -7   5  11         15.85         17.61         2.92 o                         
  -6   5  11          1.03          3.69         1.28 o                         
  -5   5  11        890.50        898.27        80.98 o                         
  -4   5  11        121.72        130.56        10.62 o                         
  -3   5  11        745.27        680.55        29.58 o                         
  -2   5  11         28.70         28.97         5.39 o                         
  -1   5  11        321.93        274.14        12.36 o                         
   0   5  11        156.73        144.80        22.42 o                         
  -5   6  11        322.21        316.30        41.87 o                         
  -4   6  11        198.75        155.06        15.52 o                         
  -3   6  11        312.24        307.18        11.00 o                         
  -2   6  11          2.01          5.15         2.64 o                         
  -1   6  11         11.91         12.74         2.76 o                         
  -4  -9  12        193.45        201.43        10.46 o                         
  -3  -9  12         74.13        108.36        12.60 o                         
  -2  -9  12        266.24        269.31        23.33 o                         
  -1  -9  12        327.08        397.36        25.01 o                         
   0  -9  12        116.79        122.79         6.85 o                         
  -6  -8  12        396.75        396.05        28.41 o                         
  -5  -8  12         40.42         45.29         8.48 o                         
  -4  -8  12       1148.34       1238.15        75.66 o                         
  -3  -8  12         44.43         57.90         7.06 o                         
  -2  -8  12         30.99         30.51         4.39 o                         
  -1  -8  12        770.14        864.38        52.19 o                         
   0  -8  12        310.10        314.84        20.79 o                         
   1  -8  12         63.24         57.48         5.33 o                         
   2  -8  12         63.14         67.70         7.79 o                         
  -7  -7  12         10.28         14.58         3.19 o                         
  -6  -7  12        820.64        792.27        49.99 o                         
  -5  -7  12        274.31        299.62        19.69 o                         
  -4  -7  12       1284.59       1343.64        62.11 o                         
  -3  -7  12        108.26        117.47        12.46 o                         
  -2  -7  12         74.06         78.37         9.10 o                         
  -1  -7  12        243.57        280.71        29.91 o                         
   0  -7  12        190.41        214.17        20.79 o                         
   1  -7  12        116.04        124.99         6.31 o                         
   2  -7  12         33.31         36.81         4.66 o                         
  -7  -6  12        276.64        252.12        23.80 o                         
  -6  -6  12        117.98        129.72        16.10 o                         
  -5  -6  12         58.58         60.82         6.96 o                         
  -4  -6  12        568.24        606.55        19.42 o                         
  -3  -6  12          0.38          3.63         2.81 o                         
  -2  -6  12        377.43        405.35        14.13 o                         
  -1  -6  12        125.46        129.83        16.61 o                         
   0  -6  12        456.57        419.20        26.86 o                         
   1  -6  12        170.44        177.02        18.22 o                         
   2  -6  12        329.72        357.68        33.14 o                         
   3  -6  12        352.29        339.61        33.75 o                         
  -8  -5  12          4.47          6.88         1.18 o                         
  -7  -5  12        136.30        135.33         8.28 o                         
  -6  -5  12          9.28         11.58         2.46 o                         
  -5  -5  12        796.88        768.52        27.29 o                         
  -4  -5  12        290.30        286.83        18.51 o                         
  -3  -5  12        110.64        108.89        10.53 o                         
  -2  -5  12       2805.89       3054.70       117.32 o                         
  -1  -5  12         68.37         64.25         7.91 o                         
   0  -5  12        112.37        131.75        12.94 o                         
   1  -5  12        331.50        359.67        27.58 o                         
   2  -5  12        375.41        384.94        35.58 o                         
   3  -5  12         20.95         23.13         4.36 o                         
  -8  -4  12         56.68         48.48         4.01 o                         
  -7  -4  12          8.33         12.09         2.44 o                         
  -6  -4  12          3.49          7.31         2.64 o                         
  -5  -4  12        398.42        391.23        14.15 o                         
  -4  -4  12         57.57         52.43         4.82 o                         
  -3  -4  12         77.49         82.60         9.01 o                         
  -2  -4  12       1527.10       1448.83        58.57 o                         
  -1  -4  12        484.67        503.17        20.89 o                         
   0  -4  12        176.89        177.46        16.83 o                         
   1  -4  12         99.48         86.63         7.81 o                         
   2  -4  12          7.62          9.09         1.49 o                         
   3  -4  12        133.07        114.77         9.65 o                         
  -9  -3  12        321.14        285.66        26.27 o                         
  -8  -3  12        464.14        466.80        50.81 o                         
  -7  -3  12         54.67         57.17         4.81 o                         
  -6  -3  12        560.20        549.74        12.42 o                         
  -5  -3  12         24.49         25.83         4.01 o                         
  -4  -3  12        593.30        610.42        25.39 o                         
  -3  -3  12        101.02         92.12         7.49 o                         
  -2  -3  12        145.52        144.09        14.55 o                         
  -1  -3  12         23.58         31.02         4.04 o                         
   0  -3  12         83.99         86.58        11.39 o                         
   1  -3  12        236.90        259.02        24.23 o                         
   2  -3  12        127.04        136.27        15.14 o                         
   3  -3  12        104.53         94.76         9.25 o                         
  -9  -2  12        428.78        451.04        33.11 o                         
  -8  -2  12        454.10        505.93        24.59 o                         
  -7  -2  12         74.77         69.66         6.80 o                         
  -6  -2  12         24.41         25.13         4.45 o                         
  -5  -2  12         90.73         87.68        11.44 o                         
  -4  -2  12         90.44         82.67        10.33 o                         
  -3  -2  12        147.01        139.99         9.71 o                         
  -2  -2  12          7.49          9.68         2.95 o                         
  -1  -2  12         59.38         63.29         7.09 o                         
   0  -2  12       1768.37       1777.92        35.63 o                         
   1  -2  12        627.65        665.64        22.68 o                         
   2  -2  12        726.38        724.72        29.47 o                         
   3  -2  12          8.23          3.71         2.31 o                         
  -9  -1  12         51.86         42.82         6.82 o                         
  -8  -1  12        231.12        216.53        21.71 o                         
  -7  -1  12        368.67        355.08        26.59 o                         
  -6  -1  12          5.92          6.27         3.47 o                         
  -5  -1  12          8.05         15.15         4.46 o                         
  -4  -1  12          9.49          7.75         1.39 o                         
  -3  -1  12        410.30        376.60        16.69 o                         
  -2  -1  12        184.00        166.80        31.37 o                         
  -1  -1  12         37.42         41.39         3.34 o                         
   0  -1  12       1041.02        991.25        20.57 o                         
   1  -1  12        175.71        184.32        12.68 o                         
   2  -1  12        112.12        116.22         6.51 o                         
   3  -1  12         15.58         18.35         1.94 o                         
  -9   0  12         62.05         49.62         4.63 o                         
  -8   0  12          9.21         14.33         3.31 o                         
  -7   0  12        536.44        500.77        16.41 o                         
  -6   0  12        179.33        145.38         9.25 o                         
  -5   0  12          3.89          3.97         0.90 o                         
  -4   0  12        832.98        768.06        43.84 o                         
  -3   0  12        120.11        110.69         4.97 o                         
  -2   0  12         72.99         69.00         7.11 o                         
  -1   0  12        215.29        195.87         9.70 o                         
   0   0  12        307.40        336.65         7.42 o                         
   1   0  12          3.32          3.68         1.13 o                         
   2   0  12         33.94         36.37         2.85 o                         
   3   0  12         41.44         35.32         2.80 o                         
  -8   1  12          7.24          5.70         1.79 o                         
  -7   1  12        136.32        131.33        17.38 o                         
  -6   1  12       1081.43       1027.99        46.88 o                         
  -5   1  12        510.68        504.42        18.11 o                         
  -4   1  12        274.62        276.88        12.93 o                         
  -3   1  12        527.87        545.68        22.46 o                         
  -2   1  12         30.39         25.13         3.69 o                         
  -1   1  12         92.50         68.05         6.22 o                         
   0   1  12        185.97        182.45        10.46 o                         
   1   1  12         43.01         39.50         3.17 o                         
   2   1  12         60.03         61.92         6.49 o                         
  -8   2  12        542.21        542.41        21.26 o                         
  -7   2  12          0.51          7.01         2.92 o                         
  -6   2  12        300.78        248.93        23.72 o                         
  -5   2  12        184.62        230.07        28.78 o                         
  -4   2  12         65.87         67.42         5.76 o                         
  -3   2  12        734.48        751.90        14.76 o                         
  -2   2  12        179.62        172.67         8.07 o                         
  -1   2  12        240.46        243.96        23.41 o                         
   0   2  12        162.79        168.89        10.15 o                         
   1   2  12          2.46          4.73         1.39 o                         
   2   2  12         16.56         15.95         2.00 o                         
  -7   3  12         71.46         69.79         9.87 o                         
  -6   3  12        200.71        236.57        24.02 o                         
  -5   3  12        218.03        201.28        21.52 o                         
  -4   3  12          2.20          3.66         1.12 o                         
  -3   3  12         42.52         31.58         4.87 o                         
  -2   3  12        723.08        712.41        47.08 o                         
  -1   3  12         27.67         28.09         2.92 o                         
   0   3  12         56.39         50.27         4.76 o                         
   1   3  12          0.28          2.96         0.77 o                         
  -7   4  12          4.68          7.19         2.04 o                         
  -6   4  12        173.90        180.52        14.52 o                         
  -5   4  12        118.04        128.82        12.19 o                         
  -4   4  12        805.23        751.05        44.45 o                         
  -3   4  12          4.43          3.76         1.20 o                         
  -2   4  12        173.91        174.65        13.38 o                         
  -1   4  12         83.00         69.20         9.02 o                         
   0   4  12        416.74        411.17        18.07 o                         
  -5   5  12          8.42          7.75         1.77 o                         
  -4   5  12        566.90        523.49        19.10 o                         
  -3   5  12          0.06          3.13         3.08 o                         
  -2   5  12        128.83        121.56         5.79 o                         
  -4  -8  13         62.53         84.65         8.08 o                         
  -3  -8  13          8.15          4.63         2.19 o                         
  -2  -8  13        189.32        198.55        16.74 o                         
  -1  -8  13         38.81         32.28         5.62 o                         
  -5  -7  13       1386.08       1457.18        51.33 o                         
  -4  -7  13          9.19         14.13         3.03 o                         
  -3  -7  13         17.06         22.89         3.71 o                         
  -2  -7  13        206.17        228.13        31.30 o                         
  -1  -7  13         71.82         68.37         6.44 o                         
   0  -7  13         76.17         75.93        11.34 o                         
   1  -7  13        316.33        356.84        27.12 o                         
  -6  -6  13        252.03        244.38        16.29 o                         
  -5  -6  13        172.50        198.20        16.07 o                         
  -4  -6  13         40.16         37.20         4.46 o                         
  -3  -6  13          5.29          6.47         3.11 o                         
  -2  -6  13         12.39         13.75         3.00 o                         
  -1  -6  13        959.38        931.33        59.62 o                         
   0  -6  13         10.78         12.23         4.34 o                         
   1  -6  13         17.50         23.33         4.34 o                         
  -7  -5  13         87.03         87.89         9.33 o                         
  -6  -5  13        183.35        194.78        19.05 o                         
  -5  -5  13        260.83        299.81        27.95 o                         
  -4  -5  13         20.91         15.44         2.83 o                         
  -3  -5  13        832.47        874.09        41.17 o                         
  -2  -5  13          6.29          8.94         3.11 o                         
  -1  -5  13        234.83        228.71        16.69 o                         
   0  -5  13        155.02        184.72        13.70 o                         
   1  -5  13         63.77         63.55         7.97 o                         
   2  -5  13        473.18        513.06        35.97 o                         
  -7  -4  13        662.49        626.87        24.20 o                         
  -6  -4  13         37.91         38.22         5.21 o                         
  -5  -4  13        337.82        353.25        31.91 o                         
  -4  -4  13        186.83        182.71        13.27 o                         
  -3  -4  13       2097.78       2200.93       121.22 o                         
  -2  -4  13         42.61         45.31         5.93 o                         
  -1  -4  13         87.16         98.03        10.89 o                         
   0  -4  13        105.86        114.66        14.28 o                         
   1  -4  13         11.30         16.51         3.05 o                         
   2  -4  13         42.02         51.08         5.09 o                         
  -8  -3  13          6.48          6.03         1.22 o                         
  -7  -3  13        582.27        597.27        25.74 o                         
  -6  -3  13        343.57        315.02        30.73 o                         
  -5  -3  13         99.76         99.32        12.70 o                         
  -4  -3  13        364.14        401.18        33.99 o                         
  -3  -3  13        621.36        653.85        19.98 o                         
  -2  -3  13         10.68         13.99         2.78 o                         
  -1  -3  13         39.90         39.42         4.15 o                         
   0  -3  13         53.78         57.94         5.17 o                         
   1  -3  13        490.07        458.28        28.29 o                         
   2  -3  13         53.00         43.22         4.78 o                         
  -8  -2  13         31.55         25.95         4.14 o                         
  -7  -2  13        496.61        480.67        24.20 o                         
  -6  -2  13        114.28        101.20        17.02 o                         
  -5  -2  13          2.15          6.37         2.24 o                         
  -4  -2  13         21.40         21.10         3.77 o                         
  -3  -2  13        251.11        264.47        26.08 o                         
  -2  -2  13         75.33         67.81         9.69 o                         
  -1  -2  13       1049.83       1056.72        47.45 o                         
   0  -2  13          4.13          7.04         2.57 o                         
   1  -2  13        908.13        903.48        54.85 o                         
   2  -2  13          9.56          7.68         2.51 o                         
  -8  -1  13         52.30         48.00         4.66 o                         
  -7  -1  13          7.96          2.08         1.18 o                         
  -6  -1  13          2.61          3.59         3.91 o                         
  -5  -1  13        235.45        226.81        16.93 o                         
  -4  -1  13       1011.35       1028.48        46.22 o                         
  -3  -1  13         17.39         19.34         3.61 o                         
  -2  -1  13          8.03          4.24         0.55 o                         
  -1  -1  13        964.13       1002.99        32.14 o                         
   0  -1  13          1.95          6.01         2.08 o                         
   1  -1  13        514.08        536.93        23.18 o                         
   2  -1  13          2.90          4.07         2.00 o                         
  -8   0  13          4.38          3.67         1.50 o                         
  -7   0  13          3.10          1.65         1.76 o                         
  -6   0  13         53.83         45.28        13.09 o                         
  -5   0  13        445.41        388.31        18.18 o                         
  -4   0  13        659.34        634.20        28.56 o                         
  -3   0  13        183.45        173.01        10.12 o                         
  -2   0  13        138.38        122.58         7.83 o                         
  -1   0  13        108.76        124.17        10.43 o                         
   0   0  13        252.20        216.04         9.01 o                         
   1   0  13         75.27         76.42         5.73 o                         
  -7   1  13         26.95         35.44         3.88 o                         
  -6   1  13         50.77         73.34         8.37 o                         
  -4   1  13        281.69        256.98        17.70 o                         
  -3   1  13        154.13        136.66         7.38 o                         
  -2   1  13        115.09        101.49         7.64 o                         
  -1   1  13          5.26          3.61         1.13 o                         
   0   1  13        148.50        133.87        10.60 o                         
   1   1  13         37.77         44.75         7.37 o                         
  -7   2  13        156.25        177.36        24.55 o                         
  -6   2  13        102.85        108.94        10.99 o                         
  -4   2  13         34.10         25.28         4.49 o                         
  -3   2  13        174.07        162.56         4.54 o                         
  -2   2  13        492.80        485.97        35.47 o                         
  -1   2  13         61.96         50.20         4.52 o                         
   0   2  13        119.88        101.50         9.53 o                         
  -6   3  13         42.57         55.71         6.32 o                         
  -4   3  13        230.01        211.79        13.54 o                         
  -3   3  13        149.31        141.90         4.41 o                         
  -2   3  13        261.12        230.86        17.84 o                         
  -1   3  13         25.53         20.99         2.44 o                         
  -5  -6  14         50.30         38.78         4.49 o                         
  -4  -6  14          3.88          4.84         2.97 o                         
  -3  -6  14         35.68         25.94         3.55 o                         
  -2  -6  14          8.01          3.24         2.60 o                         
  -1  -6  14          0.98          5.93         1.82 o                         
  -5  -5  14          0.28         15.11         3.48 o                         
  -4  -5  14         33.30         38.14         5.08 o                         
  -3  -5  14        182.01        186.32        11.98 o                         
  -2  -5  14         98.10        103.62        12.46 o                         
  -1  -5  14          6.60         11.79         3.51 o                         
   0  -5  14         61.12         49.43         4.17 o                         
  -6  -4  14        357.86        361.86        27.76 o                         
  -5  -4  14        231.05        247.84        20.41 o                         
  -4  -4  14        608.44        581.32        36.17 o                         
  -3  -4  14        506.90        540.55        33.38 o                         
  -2  -4  14        282.68        278.63        18.32 o                         
  -1  -4  14         78.16         60.10         6.60 o                         
   0  -4  14        305.80        323.37        28.16 o                         
  -6  -3  14        274.20        277.37        22.55 o                         
  -5  -3  14        415.04        457.40        39.08 o                         
  -4  -3  14        387.04        397.64        34.56 o                         
  -3  -3  14         10.83         13.54         2.99 o                         
  -2  -3  14         63.17         63.21         8.72 o                         
  -1  -3  14        205.54        229.55        10.73 o                         
   0  -3  14          9.53          5.13         2.84 o                         
  -6  -2  14          6.25          6.36         2.00 o                         
  -5  -2  14        168.20        169.52        11.87 o                         
  -4  -2  14        424.09        397.62        24.87 o                         
  -3  -2  14         49.84         48.46         4.25 o                         
  -2  -2  14        146.06        137.70         9.63 o                         
  -1  -2  14          5.59          4.54         2.11 o                         
   0  -2  14        897.69        912.85        32.31 o                         
  -6  -1  14        149.61        138.77         9.60 o                         
  -5  -1  14          0.01          2.28         1.68 o                         
  -4  -1  14        119.67        130.02        13.40 o                         
  -3  -1  14          1.39          4.44         1.47 o                         
  -2  -1  14        118.08         99.00        13.01 o                         
  -1  -1  14        249.09        258.89        12.51 o                         
   0  -1  14        813.41        802.29        20.00 o                         
  -5   0  14        569.33        456.66        16.35 o                         
  -4   0  14        612.16        587.39        20.81 o                         
  -3   0  14          6.68          5.08         2.03 o                         
  -2   0  14        194.22        181.78         7.04 o                         
  -1   0  14        279.81        299.19        11.84 o                         
  -3   1  14          4.96          4.99         0.71 o                         
  -2   1  14        331.95        311.49        10.63 o                         
                                                                                
